# Supplementary material for: N6-methyladenosine modification is not a general trait of viral RNA genomes
Source: Nat Commun. 2024 Mar 11;15:1964. doi: 10.1038/s41467-024-46278-9 (PMC10928186; doi:10.1038/s41467-024-46278-9)
Supplement: Supplementary file 4 — Supplementary Dataset 1 [file 41467_2024_46278_MOESM4_ESM.xlsx]

## Sheet: Primers
primers used with SYBR green	forward	reverse
GAPDH	TGTCAGTGGTGGACCTGAC	GTGGTCGTTGAGGGCAATG
CHIKV nsP1	AACCCCGTTCATGTACAATGC	GTACCTGCTCATCTGCCCAATT
CHIKV ENV	AAGCTCCGCGTCCTTTACCAAG	CCAAATTGTCCTGGTCTTCCT
SLC39A14 +	GGACAGATCCAGATTGGGTAG	AGGGCCCGACTTCCAGT
SLC39A14 -	GCAGGATCTAATACATCGGTATGG	TGGTTGAGTAGGGCCTTCAG
CHIKV_1	GGTATGCGGTAACCCACCAC	GTCAACCGTGTCGGTAGTCTT
CHIKV_2	GGTGTACAACGAAAGAGAGTTCG	TCTTCGTCAGTGTTCAGGGC
CHIKV_3	TCTCTGGTGACCCGTGGATA	CTCCACCTCCCACTCCTTAAT
CHIKV_4	TATTTAGCAATTTTGACAATGGCAG	AGGCTGCATTCAGTTGATTGTT
CHIKV_5	TGTGTTCTTCATTTCCCCTTCCA	TCCTGTACAGACTCCTGGGAA
CHIKV_6	AGTCCCGACTTATCGGACCA	CATTACATGCTGCCACTGCG
CHIKV_7	CATTACATGCTGCCACTGCG	AGACGATCTTCCAACACCCG
CHIKV_8	AAGCCAGCACACGTAAAGGG	CGCGCATTCAAGGTCGTACT
CHIKV_9	ACCACGACCCTCCTGTGATA	ACCTCTATCTCCTCGGCAGT
CHIKV_10	TTAGCCGTAATGAGCGTCGG	GCCCGGTCTGTTGACTAGAG
CHIKV_11	TGCGGTGCATTCGATGACTA	AGGGCCGTCGAAAAAGAGAT
DENV_1	CCAACAGTGATGGCGTTCCA	GTCTGCTGACGATCATGTGT
DENV_2	CAGGGGAAGAGCATGCAGT	CTGTGATGGAACTCTGTGGTGT
DENV_3	ACGTGCACACATGGACAGAAC	GGCTTTCTGGATAGCTGAAGCT
DENV_4	AGGAGTCTTGGGAATGGCA	TTGCATGTTTCGTTCCTACT
DENV_5	CAGCAGCATGGTACCTGTGG	CCAGTTCAGCCTTTCCCATG
DENV_6	GAGCAATGCACCAATCATAGA	CATTCATGTCCGGAATTCCAC
DENV_7	CCTGGGAATGTGCTGCATAA	CCAGTGTGGCTGTATTTGTGC
DENV_8	GCAACATAGGAGAGACGCTTGGAG	TATCCACTTCCTGGATTCCACT
DENV_9	CATGGTGACACAGATGGCAATG	GGTTCTCGTGTCCACTTTCTCT
DENV_10	AGACATACAACAATGGGAACC	AATGGTGTGAACAGAAGGGCA
DENV_11	GAAAGACCAGAGATCCTGCTGTCT	ACCATTCCATTTTCTGGCGTT
CHIKV_m6A_peak	GATGACAGCCACGATTGGA	TCGTACACGGTGCTGATG
DENV_m6A_peak	TGGTAACAAACCACATGGAAGGA	ACCTTGTTTTGGTACGTTAGT
SELECT primers for qPCR	ATGCAGCGACTCAGCCTCTG	TAGCCAGTACCGTAGTGCGTG
DENV_4 (to measure DENV RNA)	AGGAGTCTTGGGAATGGCA	TTGCATGTTTCGTTCCTACT
SELECT oligos
SLC39A14_up_m6A_motif	tagccagtaccgtagtgcgtgCCCTACCCAATCTGGATCTG
SLC39A14_down_m6A_motif	5phos/CCTGAATACATGGTGAGGACcagaggctgagtcgctgcat
SLC39A14_up_control	tagccagtaccgtagtgcgtgAGAGCCCTACCCAATCTGGA
SLC39A14_down_control	5phos/CTGTCCTGAATACATGGTGAcagaggctgagtcgctgcat
CHIKV_up_m6A_motif_1	tagccagtaccgtagtgcgtgGCTTGGTCCAATCGTGGCTG
CHIKV_down_m6A_motif_1	5phos/CATCCGTCTTTATTCCGATTcagaggctgagtcgctgcat
CHIKV_up_control_1	tagccagtaccgtagtgcgtgCAGCTTGGTCCAATCGTGGC
CHIKV_down_control_1	5phos/GTCATCCGTCTTTATTCCGAcagaggctgagtcgctgcat
CHIKV_up_m6A_motif_2	tagccagtaccgtagtgcgtgGTCCATATAACGCAGCTTGG
CHIKV_down_m6A_motif_2	5phos/CCAATCGTGGCTGTCATCCGcagaggctgagtcgctgcat
CHIKV_up_control_2	tagccagtaccgtagtgcgtgAACGCAGCTTGGTCCAATCG
CHIKV_down_control_2	5phos/GGCTGTCATCCGTCTTTATTcagaggctgagtcgctgcat
CHIKV_up_m6A_motif_3	tagccagtaccgtagtgcgtgCGTCTGCTGGCATGTGGTTG
CHIKV_down_m6A_motif_3	5phos/CCATATAACGCAGCTTGGTCcagaggctgagtcgctgcat
CHIKV_up_control_3	tagccagtaccgtagtgcgtgCTGCGTCTGCTGGCATGTGG
CHIKV_down_control_3	5phos/TGTCCATATAACGCAGCTTGcagaggctgagtcgctgcat
CHIKV_up_m6A_motif_4	tagccagtaccgtagtgcgtgAATCGTACACGGTGCTGATG
CHIKV_down_m6A_motif_4	5phos/TCTTACAAATAGCCCCGCCCcagaggctgagtcgctgcat
CHIKV_up_control_4	tagccagtaccgtagtgcgtgGTAATCGTACACGGTGCTGA
CHIKV_down_control_4	5phos/ GTTCTTACAAATAGCCCCGCcagaggctgagtcgctgcat
CHIKV_up_m6A_motif_5	tagccagtaccgtagtgcgtgCAGGATGAAGTGTCCCATTG
CHIKV_down_m6A_motif_5	5phos/TCCAGTAATCGTACACGGTGcagaggctgagtcgctgcat
CHIKV_up_control_5	tagccagtaccgtagtgcgtgGCCAGGATGAAGTGTCCCAT
CHIKV_down_control_5	5phos/GTTCCAGTAATCGTACACGGcagaggctgagtcgctgcat
CHIKV_up_m6A_motif_6	tagccagtaccgtagtgcgtgCATCGGGCCAGGATGAAGTG
CHIKV_down_m6A_motif_6	5phos/CCCATTGTTCCAGTAATCGTcagaggctgagtcgctgcat
CHIKV_up_control_6	tagccagtaccgtagtgcgtgGACATCGGGCCAGGATGAAG
CHIKV_down_control_6	5phos/GTCCCATTGTTCCAGTAATCcagaggctgagtcgctgcat
CHIKV_up_m6A_motif_7	tagccagtaccgtagtgcgtgAGTGAATCCCACCGTCAGAG
CHIKV_down_m6A_motif_7	5phos/TTCCCCTTTTGGACATCGGGcagaggctgagtcgctgcat
CHIKV_up_control_7	tagccagtaccgtagtgcgtgTGAATCCCACCGTCAGAGTT
CHIKV_down_control_7	5phos/CCCCTTTTGGACATCGGGCCcagaggctgagtcgctgcat
CHIKV_up_m6A_motif_8	tagccagtaccgtagtgcgtgAGTGACTAATCTTCCTACTG
CHIKV_down_m6A_motif_8	5phos/CAGTGAATCCCACCGTCAGAcagaggctgagtcgctgcat
CHIKV_up_control_8	tagccagtaccgtagtgcgtgTGAGTGACTAATCTTCCTAC
CHIKV_down_control_8	5phos/GTCAGTGAATCCCACCGTCAcagaggctgagtcgctgcat
DENV_up_m6A_motif_1	tagccagtaccgtagtgcgtgTTGTATCCCATCCTGCGGTG
DENV_down_m6A_motif_1	5phos/CATCGGCATACATTGCTCCTcagaggctgagtcgctgcat
DENV_up_control_1	tagccagtaccgtagtgcgtgTCTTGTATCCCATCCTGCGG
DENV_down_control_1	5phos/GTCATCGGCATACATTGCTCcagaggctgagtcgctgcat
DENV_up_m6A_motif_2	tagccagtaccgtagtgcgtgCCATTTCTTCATTTTTTAGG
DENV_down_m6A_motif_2	5phos/CTTCTAGTGTGATTCTTGTAcagaggctgagtcgctgcat
DENV_up_control_2	tagccagtaccgtagtgcgtgATTTCTTCATTTTTTAGGTC
DENV_down_control_2	5phos/TCTAGTGTGATTCTTGTATCcagaggctgagtcgctgcat
DENV_up_m6A_motif_3	tagccagtaccgtagtgcgtgTTCTCCTTCCATGTGGTTTG
DENV_down_m6A_motif_3	5phos/TACCATTTCTTCATTTTTTAcagaggctgagtcgctgcat
DENV_up_control_3&4	tagccagtaccgtagtgcgtgTGTTCTCCTTCCATGTGGTT
DENV_down_control_3&4	5phos/GTTACCATTTCTTCATTTTTcagaggctgagtcgctgcat
DENV_up_m6A_motif_4	tagccagtaccgtagtgcgtgTGTGTTCTCCTTCCATGTGG
DENV_down_m6A_motif_4	5phos/TTGTTACCATTTCTTCATTTcagaggctgagtcgctgcat
DENV_up_m6A_motif_5	tagccagtaccgtagtgcgtgGCCTCGGCTAGTTTCTTGTG
DENV_down_m6A_motif_5	5phos/TCTCCTTCCATGTGGTTTGTcagaggctgagtcgctgcat
DENV_up_control_5&6	tagccagtaccgtagtgcgtgAATGGCCTCGGCTAGTTTCT
DENV_down_control_5&6	5phos/GTGTTCTCCTTCCATGTGGTcagaggctgagtcgctgcat
DENV_up_m6A_motif_6	tagccagtaccgtagtgcgtgTTGAAAATGGCCTCGGCTAG
DENV_down_m6A_motif_6	5phos/TTCTTGTGTTCTCCTTCCATcagaggctgagtcgctgcat
DENV_up_m6A_motif_7	tagccagtaccgtagtgcgtgACCTTGTTTTGGTACGTTAG
DENV_down_m6A_motif_7	5phos/TTGAAAATGGCCTCGGCTAGcagaggctgagtcgctgcat
DENV_up_control_7	tagccagtaccgtagtgcgtgCTTGTTTTGGTACGTTAGTT
DENV_down_control_7	5phos/GAAAATGGCCTCGGCTAGTTcagaggctgagtcgctgcat
DENV_up_m6A_motif_8 (For WT DENV)	tagccagtaccgtagtgcgtgTTTGCACACGCACCACCTTG
DENV_down_m6A_motif_8 (For WT DENV)	5phos/TTTGGTACGTTAGTTTGAAAcagaggctgagtcgctgcat
DENV_up_control_8 (For WT DENV)	tagccagtaccgtagtgcgtgTCTTTGCACACGCACCACCT
DENV_down_control_8 (For WT DENV)	5phos/GTTTTGGTACGTTAGTTTGAcagaggctgagtcgctgcat
DENV_up_m6A_motif_8 (For Mutant DENV)	tagccagtaccgtagtgcgtgTTTGCACACGCACCACCTTa
DENV_down_m6A_motif_8_Mutant (same as WT)	5phos/TTTGGTACGTTAGTTTGAAAcagaggctgagtcgctgcat
DENV_up_control_8_Mutant (same as WT)	tagccagtaccgtagtgcgtgTCTTTGCACACGCACCACCT
DENV_down_control_8 (For Mutant DENV)	5phos/aTTTTGGTACGTTAGTTTGAcagaggctgagtcgctgcat
DENV_up_m6A_motif_9	tagccagtaccgtagtgcgtgACTGTGCCTCTTGGTGTTGG
DENV_down_m6A_motif_9	5phos/CTTTGCACACGCACCACCTTcagaggctgagtcgctgcat
DENV_up_control_9	tagccagtaccgtagtgcgtgTGTGCCTCTTGGTGTTGGTC
DENV_down_control_9	5phos/TTGCACACGCACCACCTTGTcagaggctgagtcgctgcat
DENV_up_m6A_motif_10	tagccagtaccgtagtgcgtgGGTCTCTTCTCGATATGATG
DENV_down_m6A_motif_10	5phos/CCATTACTGTGCCTCTTGGTcagaggctgagtcgctgcat
DENV_up_control_10&11	tagccagtaccgtagtgcgtgCCTCTTTGGTCTCTTCTCGA
DENV_down_control_10&11	5phos/ATGATGTCCATTACTGTGCCcagaggctgagtcgctgcat
DENV_up_m6A_motif_11	tagccagtaccgtagtgcgtgCTTGTCCACTACCTCTTTGG
DENV_down_m6A_motif_11	5phos/CTCTTCTCGATATGATGTCCcagaggctgagtcgctgcat
DENV_up_m6A_motif_12	tagccagtaccgtagtgcgtgAGTCCATAGGTGCCAACTTG
DENV_down_m6A_motif_12	5phos/CCACTACCTCTTTGGTCTCTcagaggctgagtcgctgcat
DENV_up_control_12&13	tagccagtaccgtagtgcgtgGAAAGTATTGAGTCCATAGG
DENV_down_control_12&13	5phos/GCCAACTTGTCCACTACCTCcagaggctgagtcgctgcat
DENV_up_m6A_motif_13	tagccagtaccgtagtgcgtgATATTGGTGAAAGTATTGAG
DENV_down_m6A_motif_13	5phos/CCATAGGTGCCAACTTGTCCcagaggctgagtcgctgcat
ssDNA SLC39A14 region containing DRACH motif (underlined in bold)	GACTGGATTCACCATCATGGTGGTCCTCACCATGTATTCAGGACAGATCCAGATTGGGTAGGGCTCTGCCAAGAGCCTGTGGGACTGGAAGTCGGGCCCT
Site-directed mutagenesis (SDM)_DENV_fw	CAAACTAACGTACCAAAATAAGGTGGTGCGTGTGC
Site-directed mutagenesis (SDM)_DENV_rv	GCACACGCACCACCTTATTTTGGTACGTTAGTTTG
