# Supplementary material for: N6-methyladenosine modification is not a general trait of viral RNA genomes
Source: Nat Commun. 2024 Mar 11;15:1964. doi: 10.1038/s41467-024-46278-9 (PMC10928186; doi:10.1038/s41467-024-46278-9)
Supplement: Supplementary file 5 — Supplementary Dataset 2 [file 41467_2024_46278_MOESM5_ESM.xlsx]

## Sheet: Human CHIKV peaks
Peaks called by m6aviewer, found in two replicates
Chromosome	Start	End	Fold increase
chr3_GL000221v1_random	59606	59706	6.04455
chr3_GL000221v1_random	59125	59225	8.81523
chr3_GL000221v1_random	15075	15175	21.2821
chr9	14570	14670	3.90912
chr9	710937	711037	26.9782
chr9	4727006	4727106	10.6205
chr9	4860293	4860393	23.837
chr9	3530530	3530630	28.7211
chr9	6014870	6014970	27.8883
chr9	6012894	6012994	53.479
chr9	19049909	19050009	64.4197
chr9	21333588	21333688	119.017
chr9	20995751	20995851	9.06159
chr9	20414145	20414245	11.0695
chr9	21862137	21862237	6.95681
chr9	22005622	22005722	23.8417
chr9	21334328	21334428	13.3799
chr9	22008875	22008975	15.1885
chr9	26842410	26842510	6.1176
chr9	34367336	34367436	46.1082
chr9	33347992	33348092	21.8465
chr9	34257559	34257659	15.6956
chr9	32541514	32541614	25.0127
chr9	33295225	33295325	3.56492
chr9	33917791	33917891	4.88785
chr9	33607455	33607555	16.8379
chr9	33038786	33038886	4.86085
chr9	38567576	38567676	32.8118
chr9	37588724	37588824	4.69974
chr9	37888009	37888109	26.7132
chr9	37503395	37503495	2.94886
chr9	38068781	38068881	10.3427
chr9	37512422	37512522	18.9671
chr9	39446138	39446238	37.1577
chr9	35853902	35854002	42.973
chr9	38397613	38397713	10.0231
chr9	35690360	35690460	19.579
chr9	35661765	35661865	8.16729
chr9	38397994	38398094	13.3637
chr9	37357842	37357942	10.4905
chr9	38566473	38566573	68.0959
chr9	35088957	35089057	5.66778
chr9	35748525	35748625	30.2
chr9	39803655	39803755	20.8768
chr9	37518357	37518457	7.5124
chr9	37780677	37780777	3.27529
chr9	38596028	38596128	15.0513
chr9	35737149	35737249	21.2565
chr9	61862491	61862591	18.7197
chr9	68780738	68780838	21.3926
chr9	69221043	69221143	3.88552
chr9	67718212	67718312	19.216
chr9	67724380	67724480	31.3216
chr9	68780182	68780282	7.34021
chr9	67719457	67719557	5.97251
chr9	71866821	71866921	17.1521
chr9	70387661	70387761	19.3879
chr9	76502345	76502445	14.1337
chr9	78329222	78329322	3.56008
chr9	86323407	86323507	7.7134
chr9	87706343	87706443	11.7495
chr9	86945340	86945440	7.79056
chr9	91409438	91409538	15.5831
chr9	91409576	91409676	47.1918
chr9	94760381	94760481	20.1303
chr9	92615831	92615931	15.0173
chr9	92837397	92837497	9.30529
chr9	90896260	90896360	38.5438
chr9	93951943	93952043	9.77119
chr9	98015345	98015445	4.20301
chr9	95086942	95087042	37.8061
chr9	97131076	97131176	31.3808
chr9	98790324	98790424	7.11208
chr9	96889952	96890052	28.6089
chr9	97197840	97197940	17.8018
chr9	97198480	97198580	13.2556
chr9	98124747	98124847	26.5049
chr9	103204451	103204551	28.5188
chr9	108940046	108940146	8.46435
chr9	110168747	110168847	45.3769
chr9	111631787	111631887	19.3038
chr9	112574393	112574493	8.1026
chr9	113291593	113291693	8.4409
chr9	113373917	113374017	39.0712
chr9	113292293	113292393	18.1479
chr9	116698612	116698712	9.4083
chr9	122910898	122910998	22.7345
chr9	124876918	124877018	23.5612
chr9	120764597	120764697	14.4206
chr9	129809457	129809557	49.2235
chr9	129637684	129637784	47.051
chr9	129810718	129810818	8.8331
chr9	128107677	128107777	25.304
chr9	128608099	128608199	3.39919
chr9	127731871	127731971	5.54604
chr9	127445507	127445607	38.212
chr9	128633711	128633811	6.59012
chr9	126503805	126503905	18.5223
chr9	129813312	129813412	7.63711
chr9	126503897	126503997	16.0664
chr9	128494657	128494757	7.17273
chr9	126832771	126832871	38.545
chr9	128946545	128946645	20.7861
chr9	126833359	126833459	47.6409
chr9	127407215	127407315	12.6309
chr9	125236525	125236625	14.2994
chr9	126834149	126834249	29.2148
chr9	125302276	125302376	12.1747
chr9	129177182	129177282	43.7732
chr9	128309338	128309438	37.7661
chr9	132679020	132679120	13.7012
chr9	134030761	134030861	5.52317
chr9	134437150	134437250	18.6799
chr9	133344024	133344124	12.2827
chr9	131476358	131476458	2.34737
chr9	132688982	132689082	4.49406
chr9	134033150	134033250	6.67816
chr9	134033498	134033598	6.08534
chr9	132264225	132264325	59.4128
chr9	130703769	130703869	35.4874
chr9	132264748	132264848	14.7764
chr9	130233308	130233408	75.0126
chr9	137302157	137302257	5.6378
chr9	136941835	136941935	5.03422
chr9	137204602	137204702	47.9346
chr9	136803443	136803543	9.61822
chr9	136378361	136378461	39.0813
chr9	136116266	136116366	34.4717
chr9	137082978	137083078	7.40007
chr9	136477180	136477280	13.1279
chr9	136723087	136723187	4.88603
chr9	135486573	135486673	19.1192
chr9	136429562	136429662	13.8666
chr9	136840747	136840847	13.1059
chr9	137226087	137226187	14.6241
chr9	137242543	137242643	3.99891
chr9	135465081	135465181	13.9515
chr9	136358071	136358171	20.2181
chr9	137555017	137555117	4.30028
chr9	137449326	137449426	4.96504
chr9	712899	712999	45.6573
chr9	21333108	21333208	11.0409
chr9	34256031	34256131	17.7332
chr9	33548211	33548311	30.0222
chr9	33577345	33577445	24.8647
chr9	33462629	33462729	16.4303
chr9	33524542	33524642	12.4796
chr9	36217334	36217434	16.1428
chr9	37504201	37504301	8.57395
chr9	38397200	38397300	6.36242
chr9	37537692	37537792	58.1861
chr9	41760306	41760406	43.1122
chr9	40945776	40945876	32.428
chr9	40294792	40294892	37.9085
chr9	61857728	61857828	7.60967
chr9	61972462	61972562	30.678
chr9	63818046	63818146	20.35
chr9	61854307	61854407	6.48958
chr9	62798918	62799018	11.461
chr9	63781971	63782071	33.2573
chr9	66081414	66081514	37.9849
chr9	78266732	78266832	20.5539
chr9	79572347	79572447	10.6482
chr9	83068557	83068657	55.233
chr9	81689317	81689417	3.86062
chr9	86946673	86946773	19.3659
chr9	86027741	86027841	5.79404
chr9	93678467	93678567	8.27069
chr9	93443551	93443651	49.8916
chr9	93292651	93292751	14.0117
chr9	92829892	92829992	48.572
chr9	95447268	95447368	37.6763
chr9	98732383	98732483	10.1501
chr9	97602362	97602462	14.2264
chr9	100346975	100347075	53.7545
chr9	113373675	113373775	19.1096
chr9	110875207	110875307	43.6556
chr9	114644522	114644622	28.1661
chr9	122918993	122919093	28.935
chr9	129809248	129809348	19.1559
chr9	128704908	128705008	8.67745
chr9	128607881	128607981	3.56119
chr9	129813448	129813548	9.90585
chr9	128945814	128945914	68.7003
chr9	128323305	128323405	7.34843
chr9	129503600	129503700	12.6572
chr9	129488948	129489048	20.7809
chr9	132896049	132896149	9.90701
chr9	132326942	132327042	17.0314
chr9	133363384	133363484	7.21213
chr9	130885625	130885725	9.53174
chr9	130713922	130714022	6.70982
chr9	136476405	136476505	21.11
chr9	136476653	136476753	11.0522
chr9	136476862	136476962	5.45545
chr9	135821734	135821834	4.6782
chr9	136357862	136357962	31.4904
chr9	135933226	135933326	12.4826
chr9	135908767	135908867	11.222
chr9	712342	712442	18.9879
chr9	6012380	6012480	38.5635
chr9	6681208	6681308	32.3249
chr9	5774064	5774164	33.4657
chr9	12775484	12775584	43.0462
chr9	19058114	19058214	15.6739
chr9	19372241	19372341	4.99005
chr9	20413943	20414043	6.93953
chr9	22155224	22155324	35.317
chr9	22006004	22006104	76.1544
chr9	21989678	21989778	2.73439
chr9	20346000	20346100	17.4872
chr9	25677442	25677542	20.7806
chr9	33575889	33575989	18.6165
chr9	33576187	33576287	7.66318
chr9	33548087	33548187	6.54265
chr9	34256799	34256899	34.4073
chr9	33462158	33462258	20.6413
chr9	34610580	34610680	8.16123
chr9	34635522	34635622	5.74967
chr9	34610944	34611044	6.85743
chr9	33575622	33575722	101.718
chr9	33600326	33600426	42.8654
chr9	39874280	39874380	7.08653
chr9	37441169	37441269	6.78245
chr9	36246140	36246240	10.1853
chr9	37442199	37442299	39.4669
chr9	38622065	38622165	18.2157
chr9	37087002	37087102	48.6292
chr9	35609452	35609552	13.5009
chr9	35752869	35752969	10.6908
chr9	38595656	38595756	15.4107
chr9	38595747	38595847	18.8219
chr9	35609824	35609924	23.6393
chr9	42731372	42731472	20.6501
chr9	41273642	41273742	15.467
chr9	62818372	62818472	6.77576
chr9	61972692	61972792	39.6767
chr9	64440983	64441083	144.009
chr9	62350043	62350143	21.6507
chr9	62838008	62838108	7.86321
chr9	61854942	61855042	9.99793
chr9	61855073	61855173	12.6544
chr9	62903728	62903828	70.8867
chr9	67726094	67726194	19.8256
chr9	68780988	68781088	95.1249
chr9	69254454	69254554	11.4089
chr9	68780095	68780195	4.40903
chr9	68780322	68780422	6.1435
chr9	69718480	69718580	22.0885
chr9	70413834	70413934	5.9195
chr9	74952341	74952441	5.44733
chr9	70413164	70413264	20.1825
chr9	72354943	72355043	9.85956
chr9	76503498	76503598	16.3103
chr9	78271484	78271584	15.1112
chr9	84002050	84002150	40.9675
chr9	83939539	83939639	16.9314
chr9	81633982	81634082	8.12037
chr9	84002555	84002655	18.3222
chr9	85633019	85633119	16.2506
chr9	89606235	89606335	37.0942
chr9	86946305	86946405	58.9637
chr9	89379401	89379501	7.84965
chr9	86946855	86946955	17.9652
chr9	87967153	87967253	10.639
chr9	94301041	94301141	104.869
chr9	93121829	93121929	9.74751
chr9	92032335	92032435	4.03129
chr9	94098382	94098482	10.206
chr9	92832908	92833008	57.6676
chr9	91723331	91723431	43.7506
chr9	92837611	92837711	26.0149
chr9	91723651	91723751	39.9853
chr9	94308359	94308459	34.693
chr9	97121907	97122007	67.9802
chr9	99149442	99149542	16.2731
chr9	97855126	97855226	21.0557
chr9	95807281	95807381	26.7148
chr9	95881134	95881234	32.3975
chr9	95508597	95508697	31.3154
chr9	96888998	96889098	32.5113
chr9	96947653	96947753	14.2173
chr9	97197600	97197700	8.09199
chr9	97910384	97910484	19.858
chr9	97198168	97198268	36.0037
chr9	96760141	96760241	28.0966
chr9	99218195	99218295	4.29553
chr9	96388199	96388299	24.6838
chr9	97121426	97121526	36.5445
chr9	101408069	101408169	9.70712
chr9	104142628	104142728	25.9275
chr9	101390514	101390614	8.70424
chr9	112375778	112375878	19.5654
chr9	112618426	112618526	96.8509
chr9	112659759	112659859	70.0148
chr9	114053440	114053540	13.202
chr9	114377136	114377236	25.3773
chr9	114643572	114643672	19.5863
chr9	114050131	114050231	58.9762
chr9	110941812	110941912	24.1959
chr9	116699039	116699139	59.3688
chr9	116699557	116699657	21.3256
chr9	120799542	120799642	43.7793
chr9	120787872	120787972	26.0601
chr9	124351917	124352017	14.3841
chr9	122820117	122820217	12.9312
chr9	120928549	120928649	29.4543
chr9	120605367	120605467	38.4356
chr9	128113459	128113559	85.8721
chr9	128916370	128916470	23.0294
chr9	128360753	128360853	4.65116
chr9	127935199	127935299	6.085
chr9	128730122	128730222	12.0636
chr9	128821657	128821757	27.6245
chr9	128821939	128822039	7.89047
chr9	126880454	126880554	26.5623
chr9	126880778	126880878	70.6855
chr9	129888537	129888637	28.9951
chr9	128333767	128333867	5.36954
chr9	130704730	130704830	13.166
chr9	130885338	130885438	3.97773
chr9	134436576	134436676	36.916
chr9	132892507	132892607	6.52004
chr9	130886002	130886102	10.7257
chr9	131475829	131475929	9.83278
chr9	133360281	133360381	3.19314
chr9	133471615	133471715	67.5119
chr9	132264653	132264753	19.369
chr9	130704138	130704238	6.5041
chr9	136474729	136474829	10.2488
chr9	136474955	136475055	7.74368
chr9	137187748	137187848	4.10124
chr9	137204178	137204278	15.1227
chr9	137114434	137114534	8.68239
chr9	137392929	137393029	62.1292
chr9	135468234	135468334	29.1178
chr9	135484847	135484947	31.458
chr9	135485122	135485222	14.9036
chr9	137279345	137279445	24.6931
chr9	135821210	135821310	7.41988
chr9	136378837	136378937	15.4897
chr9	135822372	135822472	6.45899
chr9	136723689	136723789	11.1197
chr9	135487027	135487127	13.9748
chr9	136011436	136011536	38.5219
chr9	137273069	137273169	7.95917
chr9	136011665	136011765	6.01667
chr9	137552391	137552491	2.59915
chr9	137486809	137486909	17.2902
chr9	135488013	135488113	13.11
chr9	136209010	136209110	12.1077
chr9	137045011	137045111	4.28511
chr9	137716987	137717087	13.7586
chr9	137062196	137062296	7.55705
chr9	137218002	137218102	12.4261
chr9	136800741	136800841	21.1145
chr9	137218575	137218675	10.2445
chr9	137235147	137235247	9.41579
chr9	137219227	137219327	11.4552
chr9	137301518	137301618	20.6462
chr9	6014514	6014614	15.7761
chr9	21331627	21331727	5.76125
chr9	21862360	21862460	6.26711
chr9	37442370	37442470	21.9301
chr9	35660953	35661053	13.5149
chr9	37917932	37918032	11.4759
chr9	35056236	35056336	7.9578
chr9	41063108	41063208	31.2069
chr9	61862257	61862357	12.9194
chr9	61856344	61856444	19.8828
chr9	66919006	66919106	36.3975
chr9	86028094	86028194	5.26468
chr9	87008789	87008889	22.9839
chr9	93453013	93453113	8.15066
chr9	94097886	94097986	7.66149
chr9	92719323	92719423	30.6349
chr9	99968672	99968772	12.5623
chr9	101475527	101475627	33.241
chr9	113408808	113408908	9.2285
chr9	127908301	127908401	6.98938
chr9	128114187	128114287	25.342
chr9	132375930	132376030	26.9987
chr9	131496076	131496176	10.1545
chr9	134036088	134036188	6.20855
chr9	134029730	134029830	17.8003
chr9	136942132	136942232	4.17555
chr9	136862257	136862357	2.91071
chr9	137108626	137108726	16.7211
chr9	136208591	136208691	24.7083
chr9	137217550	137217650	3.36696
chr9	136440611	136440711	5.50213
chr9	135908948	135909048	7.16472
chr9	136474286	136474386	21.2899
chr9	713085	713185	31.6168
chr9	113247	113347	26.5709
chr9	6013795	6013895	40.9803
chr9	6013138	6013238	67.4404
chr9	6807086	6807186	17.6161
chr9	7798410	7798510	4.37181
chr9	19058525	19058625	5.23049
chr9	27455341	27455441	13.7407
chr9	32946984	32947084	37.8584
chr9	33582644	33582744	4.75209
chr9	34681040	34681140	53.7112
chr9	38568693	38568793	48.0831
chr9	35079939	35080039	17.6948
chr9	35404193	35404293	6.95523
chr9	35724265	35724365	3.54287
chr9	62801750	62801850	7.87149
chr9	62800013	62800113	7.5819
chr9	62538661	62538761	22.0049
chr9	61856732	61856832	4.44168
chr9	61861246	61861346	5.85826
chr9	62897727	62897827	8.93239
chr9	61861578	61861678	5.11699
chr9	67723990	67724090	4.778
chr9	67722976	67723076	7.57365
chr9	66918273	66918373	79.7229
chr9	67719123	67719223	6.65498
chr9	71745283	71745383	60.4845
chr9	76502616	76502716	8.86163
chr9	89358842	89358942	3.85241
chr9	89002814	89002914	34.6833
chr9	94760163	94760263	32.5627
chr9	94097643	94097743	6.23046
chr9	93450900	93451000	15.2646
chr9	97150959	97151059	44.7995
chr9	96897162	96897262	50.778
chr9	96012948	96013048	126.417
chr9	95415778	95415878	37.3479
chr9	98083366	98083466	15.9643
chr9	99218568	99218668	20.7143
chr9	97199390	97199490	11.6833
chr9	100578236	100578336	15.0355
chr9	101562493	101562593	20.3859
chr9	105524798	105524898	9.16743
chr9	112041145	112041245	23.6456
chr9	111632204	111632304	29.1423
chr9	114168259	114168359	18.6866
chr9	113374294	113374394	14.2179
chr9	114505222	114505322	13.9047
chr9	123109704	123109804	31.0608
chr9	121989361	121989461	22.0563
chr9	120453578	120453678	10.2153
chr9	120904810	120904910	20.1227
chr9	129637999	129638099	19.7793
chr9	125748986	125749086	7.00224
chr9	128821397	128821497	18.8752
chr9	126505429	126505529	38.6303
chr9	128807943	128808043	6.46762
chr9	129635429	129635529	2.95675
chr9	130885033	130885133	15.6669
chr9	131499520	131499620	19.239
chr9	134026856	134026956	8.58521
chr9	131499809	131499909	13.1146
chr9	131475444	131475544	5.81791
chr9	131476119	131476219	4.00019
chr9	131197752	131197852	10.9188
chr9	132689136	132689236	6.22793
chr9	131276571	131276671	9.87039
chr9	136802351	136802451	10.6756
chr9	135811274	135811374	11.2294
chr9	136925822	136925922	24.2623
chr9	135822706	135822806	13.5646
chr9	136723904	136724004	17.48
chr9	137608838	137608938	8.5898
chr9	135504298	135504398	11.3285
chr9	137617968	137618068	14.7043
chr9	137217338	137217438	7.3211
chr9	136406892	136406992	11.7942
chr9	137217915	137218015	10.9935
chr9	136497131	136497231	33.7828
chr9	137062880	137062980	21.3046
chr9	136833777	136833877	3.96958
chr9	137300995	137301095	9.5494
chr9	136440990	136441090	7.83444
chr9	137391879	137391979	64.314
chr9	5922104	5922204	46.0265
chr9	38397073	38397173	11.6827
chr9	37440551	37440651	43.0777
chr9	42562959	42563059	46.3038
chr9	67718513	67718613	24.0492
chr9	89002379	89002479	24.6774
chr9	94459297	94459397	8.95171
chr9	96897546	96897646	158.311
chr9	100450892	100450992	27.7767
chr9	112472025	112472125	6.66556
chr9	112574781	112574881	5.4898
chr9	129809994	129810094	25.1333
chr9	127731749	127731849	3.73106
chr9	128316578	128316678	8.63013
chr9	133331965	133332065	3.08573
chr9	136723418	136723518	5.57516
chr9	135487545	135487645	7.02585
chr9	136439076	136439176	28.119
chr9	4662883	4662983	21.5907
chr9	25677808	25677908	8.9225
chr9	33294981	33295081	12.5668
chr9	32542105	32542205	17.6351
chr9	39809591	39809691	9.75806
chr9	38396788	38396888	4.77424
chr9	38561491	38561591	4.47786
chr9	38566153	38566253	23.7962
chr9	41648225	41648325	16.5337
chr9	64441273	64441373	42.6641
chr9	63817350	63817450	44.0605
chr9	67725650	67725750	12.1043
chr9	72355249	72355349	9.98509
chr9	70413964	70414064	6.69661
chr9	71874823	71874923	39.8159
chr9	75891139	75891239	9.11383
chr9	78235436	78235536	26.3676
chr9	86945507	86945607	17.1621
chr9	92809611	92809711	2.31454
chr9	96759829	96759929	38.508
chr9	101475933	101476033	30.2531
chr9	112687340	112687440	21.9244
chr9	114049106	114049206	8.84585
chr9	113291759	113291859	8.22919
chr9	124875082	124875182	4.13305
chr9	120439683	120439783	31.0333
chr9	122919420	122919520	88.9335
chr9	127506798	127506898	11.1966
chr9	128809901	128810001	12.1194
chr9	126696493	126696593	17.9295
chr9	129089150	129089250	35.9224
chr9	127445163	127445263	36.4207
chr9	126880009	126880109	17.3328
chr9	126833835	126833935	33.0964
chr9	127218836	127218936	8.90664
chr9	128907423	128907523	15.043
chr9	130135134	130135234	18.3792
chr9	131475049	131475149	2.31162
chr9	134157995	134158095	6.31209
chr9	134027141	134027241	16.0565
chr9	133330914	133331014	137.687
chr9	130701614	130701714	9.16258
chr9	133331783	133331883	7.82424
chr9	133057914	133058014	6.3029
chr9	134033042	134033142	5.96926
chr9	136378015	136378115	23.1809
chr9	137582430	137582530	6.66363
chr9	136673389	136673489	2.82228
chr9	136829574	136829674	12.0118
chr9	138280193	138280293	9.84554
chr9	136831083	136831183	6.34678
chr9	136423350	136423450	17.1346
chr9	136940774	136940874	2.87607
chr9	137555294	137555394	3.70559
chr9	33577655	33577755	74.993
chr9	116425730	116425830	8.56704
chr9	120798826	120798926	114.158
chr9	127369487	127369587	10.7027
chr9	129813988	129814088	23.8935
chr9	127208928	127209028	17.9089
chr9	128946972	128947072	21.4798
chr9	132327508	132327608	17.4872
chr9	131091819	131091919	13.8688
chr9	136474586	136474686	10.5433
chr9	137615980	137616080	11.7701
chr9	136830693	136830793	6.7243
chr9	4663444	4663544	77.0148
chr9	4860765	4860865	62.635
chr9	6013476	6013576	16.5511
chr9	16436039	16436139	30.7371
chr9	33548476	33548576	7.0543
chr9	38068254	38068354	15.4791
chr9	38396435	38396535	6.07007
chr9	38622401	38622501	25.9478
chr9	35724541	35724641	4.61812
chr9	35405088	35405188	17.6388
chr9	84001953	84002053	19.6395
chr9	86353020	86353120	19.2687
chr9	87707168	87707268	141.477
chr9	93446607	93446707	8.1723
chr9	94360345	94360445	34.7988
chr9	101409227	101409327	15.8193
chr9	111649545	111649645	28.2294
chr9	112375017	112375117	50.1701
chr9	122918674	122918774	63.8255
chr9	122820386	122820486	10.2393
chr9	124877165	124877265	2.50371
chr9	127789639	127789739	18.3377
chr9	133098301	133098401	11.9068
chr9	130137297	130137397	10.8575
chr9	132678144	132678244	61.1242
chr9	130884501	130884601	5.85301
chr9	132891663	132891763	17.3148
chr9	137187574	137187674	4.51483
chr9	137615763	137615863	3.79081
chr9	137231912	137232012	27.2773
chr9	137129089	137129189	6.94312
chr9	137129464	137129564	9.92519
chr9	137064065	137064165	9.8092
chr9	19116239	19116339	18.6695
chr9	21334958	21335058	11.7612
chr9	33548580	33548680	6.31102
chr9	87706822	87706922	40.4109
chr9	98012403	98012503	2.55935
chr9	129827701	129827801	34.0411
chr9	137218861	137218961	11.7229
chr9	4727154	4727254	58.7596
chr9	21334191	21334291	54.44
chr9	33917273	33917373	7.93316
chr9	34241532	34241632	22.0818
chr9	37905380	37905480	63.8867
chr9	37861240	37861340	18.1421
chr9	37087553	37087653	28.238
chr9	37441032	37441132	12.1636
chr9	61854628	61854728	22.9124
chr9	86265990	86266090	14.6999
chr9	86352814	86352914	26.0231
chr9	92674208	92674308	32.0337
chr9	98790124	98790224	9.53992
chr9	101408519	101408619	12.2197
chr9	128907794	128907894	5.34774
chr9	130135524	130135624	8.03279
chr9	132679426	132679526	11.7689
chr9	133331431	133331531	14.9663
chr9	133331623	133331723	18.5151
chr9	131579408	131579508	13.9544
chr9	136115167	136115267	9.54352
chr9	136831367	136831467	14.7315
chr9	114052571	114052671	25.9708
chr9	33601355	33601455	11.9398
chr9	86945916	86946016	31.9647
chr9	98736251	98736351	6.68775
chr9	98789991	98790091	28.2329
chr9	114049211	114049311	14.3876
chr9	120536403	120536503	3.63129
chr9	136407146	136407246	5.74934
chr9	137301105	137301205	15.714
chr9	4585570	4585670	16.6744
chr9	37887700	37887800	15.9644
chr9	38568144	38568244	4.80844
chr9	127691110	127691210	14.0343
chr9	137198839	137198939	33.6936
chr9	38396148	38396248	13.2108
chr9	107329568	107329668	4.24937
chr9	132896237	132896337	47.5248
chr9	34400690	34400790	6.54068
chr9	129176763	129176863	72.7709
chr9	92837000	92837100	9.57032
chr9	74952709	74952809	3.45832
chr9	127713828	127713928	14.8239
chr9	133418279	133418379	7.83492
chr9	120458419	120458519	10.7902
chr9	37438582	37438682	6.32058
chr9	132689329	132689429	10.2333
chr9	67635318	67635418	29.0646
chr9	68782529	68782629	23.0372
chr9	136801193	136801293	4.17296
chr9	127942838	127942938	5.99344
chr9	39900580	39900680	21.3227
chr9	64316677	64316777	21.2407
chr9	4664543	4664643	8.35594
chr9	95972866	95972966	23.2307
chr9	130714175	130714275	11.6078
chr9	97121193	97121293	5.61986
chr9	93121578	93121678	3.36677
chr9	40295048	40295148	37.0191
chr9	67615747	67615847	29.4086
chr9	66081152	66081252	36.7911
chr9	41647614	41647714	5.80256
chr9	113163571	113163671	19.381
chr9	38553974	38554074	37.7706
chr9	121782634	121782734	9.65921
chr9	128632400	128632500	2.49365
chr9	34371589	34371689	9.58794
chr9	34310922	34311022	8.16028
chr9	107485480	107485580	19.2505
chr9	123103331	123103431	5.68536
chr9	138174566	138174666	27.95
chr9	88475313	88475413	12.1602
chr9	6014137	6014237	8.71975
chr9	132328455	132328555	5.16138
chr9	123103165	123103265	3.6839
chr9	69221216	69221316	3.74437
chr9	137612218	137612318	7.48331
chr9	110137556	110137656	20.2865
chr9	95506818	95506918	20.1511
chr9	136724488	136724588	3.40268
chr9	132402489	132402589	15.7049
chr9	120530071	120530171	3.55994
chr9	124868981	124869081	9.67136
chr9	96888850	96888950	5.12485
chr9	128822152	128822252	4.09054
chr9	135468406	135468506	19.501
chr9	136111907	136112007	22.9011
chr9	65384170	65384270	10.6953
chr9	136438798	136438898	3.30876
chr9	136941561	136941661	2.30743
chr9	92807279	92807379	25.0192
chr9	34372416	34372516	10.3341
chr9	93444465	93444565	20.2134
chr9	33576802	33576902	12.5642
chr9	21865607	21865707	3.37566
chr9	116698163	116698263	8.95308
chr9	35812998	35813098	2.28659
chr9	35546817	35546917	10.5705
chr9	37537380	37537480	10.4393
chr9	62376336	62376436	6.07447
chr9	128810093	128810193	3.42093
chr9	128063234	128063334	20.015
chr9	66267908	66268008	25.3517
chr9	14313604	14313704	35.6136
chr9	92715326	92715426	4.82292
chr9	128585822	128585922	2.89251
chr9	86028306	86028406	3.59765
chr9	35737566	35737666	5.09491
chr9	97601013	97601113	4.54253
chr9	61862698	61862798	8.08898
chr9	114643945	114644045	24.184
chr9	131260704	131260804	15.9112
chr9	62532715	62532815	6.50223
chr9	112618834	112618934	15.2447
chr9	40947028	40947128	27.9571
chr9	114168398	114168498	11.8276
chr9	67725242	67725342	3.99681
chr9	12821616	12821716	28.1797
chr9	39874205	39874305	6.75733
chr9	33528696	33528796	3.90935
chr9	86301310	86301410	6.21071
chr9	61855479	61855579	3.40232
chr9	83068243	83068343	9.13605
chr9	34370634	34370734	20.5717
chr9	34664343	34664443	16.6728
chr9	98124571	98124671	20.5129
chr9	4726501	4726601	5.5336
chr9	67805226	67805326	27.1392
chr9	33294423	33294523	5.84646
chr9	127980248	127980348	6.30406
chr9	116976	117076	25.4863
chr9	97153236	97153336	14.366
chr9	97857852	97857952	18.3431
chr9	96503593	96503693	4.45566
chr9	135916007	135916107	16.0448
chr9	130884125	130884225	4.54724
chr9	67726452	67726552	5.74722
chr9	127454075	127454175	13.28
chr9	112379280	112379380	29.9672
chr9	97180291	97180391	9.62169
chr9	87707562	87707662	20.3712
chr9	129881216	129881316	8.93965
chr9	127370360	127370460	27.1648
chr9	33576900	33577000	6.18222
chr9	114052199	114052299	10.4535
chr9	100300654	100300754	4.74306
chr9	114504982	114505082	4.04166
chr9	136409585	136409685	5.25493
chr9	41357674	41357774	16.4435
chr9	61862111	61862211	6.74801
chr9	62286879	62286979	22.7617
chr9	126504849	126504949	8.14639
chr9	128704490	128704590	5.47154
chr9	135908305	135908405	4.11003
chr9	34343258	34343358	4.78868
chr9	92314422	92314522	4.0771
chr9	125302487	125302587	3.83369
chr9	121816136	121816236	10.1476
chr9	137114592	137114692	3.89314
chr9	95506516	95506616	8.56866
chr9	127712767	127712867	21.2395
chr9	40107749	40107849	16.9415
chr9	95508189	95508289	3.77811
chr9	93452637	93452737	6.8893
chr9	61954378	61954478	17.158
chr9	128108255	128108355	5.30958
chr9	88462680	88462780	4.23251
chr9	100442063	100442163	4.62667
chr9	129808942	129809042	11.8213
chr9	131207753	131207853	3.51392
chr9	32543451	32543551	8.08544
chr9	96012677	96012777	18.6205
chr9	104142887	104142987	12.3448
chr9	126879474	126879574	22.5161
chr9	132678620	132678720	5.65984
chr9	124354902	124355002	2.88917
chr9	33290528	33290628	8.8747
chr9	97150639	97150739	6.81519
chr9	123101694	123101794	3.67028
chr9	131198084	131198184	3.60658
chr9	100347250	100347350	5.87804
chr9	134026252	134026352	4.01369
chr9	62838635	62838735	6.70972
chr9	39963738	39963838	30.8135
chr9	136849221	136849321	5.69958
chr9	124952355	124952455	9.84344
chr9	40108595	40108695	14.1849
chr9	78274267	78274367	6.1471
chr9	134166053	134166153	7.09697
chr9	67634068	67634168	16.5997
chr9	5763371	5763471	16.8471
chr9	121205504	121205604	23.1044
chr9	111544046	111544146	10.9944
chr9	62376417	62376517	6.00906
chr9	42568902	42569002	5.36439
chr9	14088070	14088170	23.3795
chr9	96817842	96817942	8.10465
chr9	126609980	126610080	12.4047
chr9	135919186	135919286	19.8926
chr9	105635082	105635182	9.11282
chr9	38568422	38568522	9.64417
chr9	96890300	96890400	6.10947
chr9	65383636	65383736	16.9899
chr9	129895730	129895830	18.4779
chr9	137835689	137835789	5.12949
chr9	93289356	93289456	3.6189
chr9	137007808	137007908	3.99828
chr9	15471079	15471179	4.49454
chr9	116880	116980	6.26686
chr9	25678420	25678520	8.99055
chr9	88387987	88388087	4.96534
chr9	129868123	129868223	8.66247
chr9	94360032	94360132	8.82492
chr9	138176261	138176361	8.6617
chr9	129880950	129881050	6.48701
chr9	138277963	138278063	3.37847
chr9	92613176	92613276	3.17383
chr9	122322584	122322684	3.72556
chr9	136928305	136928405	16.5353
chr9	134034760	134034860	2.80551
chr9	61859296	61859396	5.22247
chr9	128577420	128577520	2.34716
chr9	131474688	131474788	2.8838
chr9	37434314	37434414	10.419
chr9	89361650	89361750	7.91102
chr9	121205254	121205354	4.03445
chr9	128917136	128917236	7.06583
chr9	34241964	34242064	4.53576
chr9	100292470	100292570	4.14879
chr9	37882627	37882727	6.13358
chr9	113165630	113165730	9.91005
chr9	83956463	83956563	4.46018
chr9	37521538	37521638	5.11633
chr9	128128140	128128240	10.2417
chr9	19346470	19346570	3.36713
chr9	21865458	21865558	5.90983
chr9	35660384	35660484	3.30995
chr9	37541414	37541514	13.663
chr9	128322597	128322697	2.30102
chr9	33599893	33599993	7.74104
chr9	40946270	40946370	15.8839
chr9	129822645	129822745	5.58271
chr9	134436812	134436912	6.10154
chr9	90896012	90896112	9.09781
chr9	65503590	65503690	17.1148
chr9	138176936	138177036	4.47564
chr9	124518286	124518386	5.77752
chr9	127712439	127712539	19.0606
chr9	91410209	91410309	17.96
chr9	132669971	132670071	8.32403
chr9	128361693	128361793	8.58373
chr9	95972530	95972630	8.58041
chr9	116700331	116700431	8.34371
chr9	38566782	38566882	18.1153
chr9	89378735	89378835	4.36211
chr9	64438737	64438837	8.44702
chr9	124344261	124344361	12.6517
chr9	97135905	97136005	8.59183
chr9	127935550	127935650	2.52406
chr9	68368561	68368661	12.4807
chr9	70199435	70199535	21.8412
chr9	41480243	41480343	14.6131
chr9	63816774	63816874	5.22214
chr9	92315859	92315959	2.66578
chr9	22012632	22012732	30.3896
chr9	83837100	83837200	13.2589
chr9	128731217	128731317	3.40461
chr9	95508998	95509098	9.36774
chr9	97131603	97131703	7.21193
chr9	89361099	89361199	11.8527
chr9	136881518	136881618	12.3131
chr9	41760546	41760646	16.9962
chr9	41742323	41742423	10.6629
chr9	96933626	96933726	11.1297
chr9	126608288	126608388	15.8196
chr9	114504539	114504639	17.2475
chr9	121822206	121822306	5.90916
chr9	16437301	16437401	8.55151
chr9	88475076	88475176	2.89252
chr9	33524252	33524352	3.78647
chr9	124358889	124358989	13.1907
chr9	35853652	35853752	10.4474
chr9	136945094	136945194	17.6986
chr9	137556085	137556185	6.4015
chr9	124032640	124032740	12.8433
chr9	112618699	112618799	26.0371
chr9	132329525	132329625	5.05312
chr9	114504656	114504756	2.91417
chr9	94458323	94458423	2.17758
chr9	88468346	88468446	2.93962
chr9	132594685	132594785	4.60996
chr9	67718023	67718123	7.71526
chr9	16419369	16419469	23.2812
chr9	38538181	38538281	14.803
chr9	128061433	128061533	3.78597
chr9	111640160	111640260	4.56627
chr9	112223739	112223839	8.97515
chr9	137606372	137606472	4.73996
chr9	67721406	67721506	8.13269
chr9	5968208	5968308	5.70981
chr9	122241353	122241453	4.74046
chr9	137279807	137279907	8.47937
chr9	137279911	137280011	5.276
chr9	125748816	125748916	5.59695
chr9	96926782	96926882	5.47428
chr9	133097915	133098015	2.69311
chr9	77721264	77721364	2.48205
chr9	132402043	132402143	3.33927
chr9	122849608	122849708	7.28433
chr9	133468817	133468917	17.3479
chr9	137221297	137221397	5.53641
chr9	92314664	92314764	3.32307
chr9	38567174	38567274	3.59404
chr9	41062148	41062248	7.36038
chr9	92618977	92619077	11.0778
chr9	136804306	136804406	7.68557
chr9	132327740	132327840	6.57884
chr9	136356481	136356581	3.0938
chr9	127219108	127219208	4.6073
chr9	83062894	83062994	5.05107
chr9	32885479	32885579	17.557
chr9	137232291	137232391	5.05183
chr9	137556662	137556762	9.56631
chr9	132662532	132662632	5.97233
chr9	79725146	79725246	4.34518
chr9	105391026	105391126	16.1593
chr9	4726277	4726377	3.71581
chr9	78271096	78271196	2.72306
chr9	136847743	136847843	12.4259
chr9	134026021	134026121	3.28517
chr9	42725414	42725514	5.30278
chr9	41648453	41648553	4.88847
chr9	111541784	111541884	4.50844
chr9	71685199	71685299	5.16456
chr9	89377619	89377719	6.63865
chr9	22008548	22008648	16.1953
chr9	89310270	89310370	8.13889
chr9	98290383	98290483	3.86975
chr9	120604817	120604917	5.00504
chr9	135924768	135924868	5.241
chr9	129880631	129880731	5.81793
chr9	81583925	81584025	2.9106
chr9	95507405	95507505	5.6214
chr9	136806230	136806330	7.85289
chr9	95099927	95100027	9.1086
chr9	19451266	19451366	7.77959
chr9	134844235	134844335	22.4668
chr9	67720738	67720838	4.72622
chr9	97152067	97152167	6.94903
chr9	131197450	131197550	2.8926
chr9	137835563	137835663	2.08829
chr9	101476902	101477002	3.65678
chr9	127424734	127424834	6.62794
chr9	129011004	129011104	2.49337
chr9	127505493	127505593	3.31947
chr9	135486058	135486158	4.49128
chr9	35547071	35547171	3.79446
chr9	92846272	92846372	7.27095
chr9	112659309	112659409	4.34459
chr9	134440446	134440546	4.62124
chr9	114049655	114049755	4.87998
chr9	133468974	133469074	3.78782
chr9	33607685	33607785	3.24431
chr9	94759834	94759934	7.84446
chr9	37503566	37503666	2.8856
chr9	137613894	137613994	13.7568
chr9	111631495	111631595	3.03499
chr9	35690947	35691047	3.80433
chr9	114054213	114054313	3.1793
chr9	33113410	33113510	3.76856
chr9	96816870	96816970	6.14577
chr9	65386735	65386835	8.92806
chr9	107331154	107331254	3.85282
chr9	122322856	122322956	3.52994
chr9	95813635	95813735	9.11349
chr9	128703088	128703188	4.70025
chr9	97199036	97199136	3.31199
chr9	37126382	37126482	3.8281
chr9	65383320	65383420	6.78169
chr9	97135298	97135398	6.27651
chr9	136218663	136218763	2.14186
chr9	97910119	97910219	3.15334
chr9	136848205	136848305	2.32648
chr9	92615565	92615665	3.11816
chr9	130053471	130053571	4.22907
chr9	137113050	137113150	2.45504
chr9	100349153	100349253	4.51965
chr9	114053975	114054075	10.0407
chr9	70387090	70387190	3.01044
chr9	37860062	37860162	4.39312
chr9	109379016	109379116	2.71425
chr9	126503430	126503530	3.95441
chr9	107331664	107331764	2.58967
chr9	61854078	61854178	4.43833
chr9	20345613	20345713	4.20169
chr9	64935011	64935111	2.61804
chr9	112374681	112374781	3.42005
chr9	136845074	136845174	11.8001
chr9	128362175	128362275	6.17647
chr9	34251438	34251538	2.73169
chr9	62802511	62802611	4.69284
chr9	128066729	128066829	4.82197
chr9	137608493	137608593	3.02245
chr9	135924924	135925024	4.50017
chr9	92226557	92226657	2.58401
chr9	129880552	129880652	2.80274
chr9	96759377	96759477	2.78891
chr9	92226262	92226362	2.87904
chr9	78270882	78270982	2.53277
chr9	114054539	114054639	12.8038
chr9	136496853	136496953	3.84302
chr9	128720583	128720683	2.34748
chr9	114311603	114311703	13.5465
chr9	137618609	137618709	3.53515
chr9	109241636	109241736	4.28271
chr9	38620426	38620526	3.23935
chr9	129178089	129178189	2.63473
chr9	113169589	113169689	2.54506
chr9	67725055	67725155	9.88574
chr9	121759950	121760050	5.4282
chr9	38560392	38560492	2.12762
chr9	32541871	32541971	4.44369
chr9	23692580	23692680	7.49375
chr9	133992655	133992755	5.87328
chr9	136832762	136832862	2.9428
chr9	35756392	35756492	3.67064
chr9	92718852	92718952	3.09481
chr9	132679734	132679834	2.67482
chr9	137220942	137221042	3.17259
chr9	20132	20232	2.98054
chr9	33602734	33602834	7.7469
chr9	37504896	37504996	3.22329
chr9	120415080	120415180	2.19526
chr9	137614832	137614932	2.42595
chr9	136803250	136803350	4.61044
chr16_KI270728v1_random	1824890	1824990	31.2421
chr16_KI270728v1_random	1735479	1735579	30.9547
chr16_KI270728v1_random	199359	199459	30.9547
chr7	2662395	2662495	4.97807
chr7	193006	193106	32.1022
chr7	2613833	2613933	10.2964
chr7	2728703	2728803	21.1081
chr7	1434434	1434534	26.7785
chr7	1164436	1164536	34.3048
chr7	2610386	2610486	24.6198
chr7	259932	260032	16.7736
chr7	997321	997421	2.10196
chr7	2234809	2234909	13.184
chr7	4766797	4766897	17.5813
chr7	2731305	2731405	9.25423
chr7	4877703	4877803	14.9995
chr7	4767347	4767447	12.8896
chr7	5500457	5500557	8.00141
chr7	7573304	7573404	25.2474
chr7	6164850	6164950	29.8903
chr7	5230983	5231083	32.6231
chr7	5370734	5370834	27.4581
chr7	8086539	8086639	41.0626
chr7	6653175	6653275	38.2177
chr7	6023161	6023261	12.3964
chr7	5527676	5527776	4.11654
chr7	6163130	6163230	8.85063
chr7	6155021	6155121	13.2237
chr7	19698412	19698512	6.75928
chr7	17793992	17794092	19.8971
chr7	23415217	23415317	10.956
chr7	24687533	24687633	21.438
chr7	21511125	21511225	38.4237
chr7	23174239	23174339	32.7246
chr7	27198055	27198155	67.479
chr7	27107947	27108047	9.98307
chr7	27171563	27171663	3.03968
chr7	27145000	27145100	3.9271
chr7	27165565	27165665	11.7723
chr7	27128895	27128995	49.5487
chr7	29685038	29685138	11.9653
chr7	27189029	27189129	7.12657
chr7	27164533	27164633	4.97997
chr7	27193282	27193382	7.44292
chr7	30561603	30561703	11.5604
chr7	30558352	30558452	33.7032
chr7	32753881	32753981	28.7902
chr7	35694262	35694362	20.9768
chr7	39950629	39950729	4.83752
chr7	35697917	35698017	29.3969
chr7	36326714	36326814	9.46954
chr7	40094331	40094431	10.1081
chr7	44645296	44645396	4.705
chr7	44883011	44883111	13.1533
chr7	44883271	44883371	10.1015
chr7	42909872	42909972	25.014
chr7	44384817	44384917	127.579
chr7	43877104	43877204	59.8418
chr7	43632309	43632409	28.6525
chr7	41965296	41965396	10.5259
chr7	43878379	43878479	42.1881
chr7	43633033	43633133	42.9859
chr7	45715202	45715302	17.7351
chr7	45808666	45808766	5.89276
chr7	45100184	45100284	7.37616
chr7	53862611	53862711	4.81317
chr7	50592649	50592749	17.8768
chr7	56377286	56377386	9.22036
chr7	55206234	55206334	20.4613
chr7	56079753	56079853	8.83889
chr7	67238505	67238605	38.7701
chr7	67285910	67286010	29.4637
chr7	65399878	65399978	6.52062
chr7	66152498	66152598	6.59721
chr7	74907178	74907278	77.6078
chr7	73478108	73478208	27.8526
chr7	74232039	74232139	7.93736
chr7	74883318	74883418	6.17805
chr7	73442395	73442495	4.42053
chr7	70694843	70694943	69.0218
chr7	72969467	72969567	7.80532
chr7	75536549	75536649	34.4317
chr7	78018918	78019018	65.8022
chr7	76329980	76330080	2.51266
chr7	77626930	77627030	20.7648
chr7	75501139	75501239	4.74515
chr7	75441848	75441948	9.28736
chr7	75042575	75042675	2.55787
chr7	75186285	75186385	8.01226
chr7	92398413	92398513	11.1519
chr7	91874525	91874625	43.7866
chr7	91873698	91873798	28.6946
chr7	93809120	93809220	16.9618
chr7	99572366	99572466	9.37013
chr7	99630291	99630391	25.1
chr7	99630459	99630559	17.1231
chr7	98206861	98206961	18.2166
chr7	102248996	102249096	19.1792
chr7	100889189	100889289	30.9756
chr7	100033444	100033544	12.4001
chr7	102348306	102348406	5.019
chr7	102197072	102197172	40.7185
chr7	101087987	101088087	16.5685
chr7	103119747	103119847	15.6823
chr7	100477977	100478077	8.96197
chr7	101088468	101088568	28.189
chr7	102472986	102473086	6.6448
chr7	102457315	102457415	18.273
chr7	100679825	100679925	4.43732
chr7	107758849	107758949	7.02846
chr7	105508226	105508326	4.62382
chr7	108515118	108515218	30.5677
chr7	107577324	107577424	17.4153
chr7	105112278	105112378	24.3361
chr7	105112499	105112599	15.6659
chr7	116699388	116699488	23.8179
chr7	127584655	127584755	9.09876
chr7	127585080	127585180	13.9991
chr7	128457512	128457612	45.9051
chr7	127583099	127583199	13.5039
chr7	128769067	128769167	10.9481
chr7	128657220	128657320	8.3574
chr7	129212396	129212496	74.3227
chr7	127582166	127582266	23.9765
chr7	128479280	128479380	5.59661
chr7	128469047	128469147	16.4829
chr7	134294644	134294744	22.09
chr7	135165870	135165970	4.56327
chr7	135166550	135166650	21.7002
chr7	135164636	135164736	8.91785
chr7	138585200	138585300	23.4153
chr7	139297833	139297933	19.7028
chr7	139572639	139572739	9.31086
chr7	140602111	140602211	14.3288
chr7	143305547	143305647	5.97166
chr7	140673915	140674015	29.2195
chr7	141073633	141073733	21.0258
chr7	140454512	140454612	22.8045
chr7	143598272	143598372	7.1201
chr7	141073047	141073147	21.886
chr7	149880423	149880523	4.06411
chr7	149549074	149549174	6.80971
chr7	149868878	149868978	51.0697
chr7	149225923	149226023	5.87935
chr7	149547787	149547887	4.7344
chr7	149224627	149224727	24.5906
chr7	148800740	148800840	37.317
chr7	149179915	149180015	20.2713
chr7	149071342	149071442	20.019
chr7	149003743	149003843	13.5116
chr7	150397745	150397845	26.1859
chr7	154968994	154969094	9.21242
chr7	150398097	150398197	20.8996
chr7	151143998	151144098	29.2844
chr7	151046298	151046398	20.8493
chr7	152176912	152177012	27.8455
chr7	151235278	151235378	16.5337
chr7	152644530	152644630	26.8805
chr7	152136774	152136874	4.39439
chr7	150331245	150331345	16.7575
chr7	152248155	152248255	28.4837
chr7	156683675	156683775	10.7181
chr7	155459183	155459283	12.3821
chr7	156950423	156950523	11.4563
chr7	158961624	158961724	30.2127
chr7	155775160	155775260	11.842
chr7	157279519	157279619	37.7199
chr7	155458258	155458358	26.6357
chr7	155458626	155458726	17.8624
chr7	4792442	4792542	27.1895
chr7	2433720	2433820	64.9659
chr7	873366	873466	11.2566
chr7	1164729	1164829	16.4169
chr7	1567542	1567642	3.98313
chr7	146529	146629	22.2949
chr7	5741361	5741461	5.87072
chr7	5481515	5481615	16.9931
chr7	5481600	5481700	24.3613
chr7	6653624	6653724	13.057
chr7	6690529	6690629	34.4061
chr7	5068772	5068872	32.1025
chr7	8346001	8346101	120.025
chr7	5847699	5847799	20.5364
chr7	20784587	20784687	43.537
chr7	23470002	23470102	18.9423
chr7	23611395	23611495	64.2119
chr7	23200590	23200690	15.4557
chr7	27103508	27103608	21.7061
chr7	27171978	27172078	14.1791
chr7	27186916	27187016	19.3367
chr7	32753205	32753305	10.7345
chr7	30371703	30371803	74.6497
chr7	39987681	39987781	11.8474
chr7	43629083	43629183	42.9906
chr7	43879045	43879145	22.1078
chr7	43609192	43609292	55.9113
chr7	44068894	44068994	70.9597
chr7	43631548	43631648	8.30284
chr7	41964491	41964591	17.4182
chr7	64521108	64521208	54.5143
chr7	66682161	66682261	4.40895
chr7	72975056	72975156	4.38467
chr7	73476982	73477082	3.11312
chr7	76329547	76329647	7.89024
chr7	75389936	75390036	5.98124
chr7	76482608	76482708	10.4305
chr7	87907863	87907963	18.6545
chr7	91265769	91265869	21.143
chr7	91873452	91873552	7.40283
chr7	99548072	99548172	28.1876
chr7	99532488	99532588	40.5308
chr7	99438661	99438761	14.5542
chr7	98193767	98193867	13.0118
chr7	99419299	99419399	8.59212
chr7	100893550	100893650	10.1219
chr7	102659520	102659620	3.05427
chr7	100477689	100477789	7.25842
chr7	123749472	123749572	34.2726
chr7	128662747	128662847	10.1466
chr7	128661720	128661820	73.1998
chr7	141661684	141661784	58.4827
chr7	140335011	140335111	21.1214
chr7	140695832	140695932	12.7342
chr7	149297103	149297203	11.7199
chr7	149266445	149266545	14.2549
chr7	149182442	149182542	20.6082
chr7	149145636	149145736	43.2455
chr7	149254999	149255099	14.6212
chr7	149869480	149869580	24.273
chr7	152159003	152159103	5.39153
chr7	152177719	152177819	9.93545
chr7	152649100	152649200	3.44942
chr7	155004091	155004191	22.6933
chr7	157017166	157017266	33.4168
chr7	156960006	156960106	11.5663
chr7	157010369	157010469	12.1834
chr7	966674	966774	28.9338
chr7	966761	966861	22.6134
chr7	4764074	4764174	32.5264
chr7	148501	148601	27.2111
chr7	550233	550333	18.5737
chr7	2729399	2729499	4.97814
chr7	898833	898933	12.7396
chr7	146264	146364	27.9721
chr7	2538490	2538590	10.0586
chr7	4791379	4791479	6.39941
chr7	4766991	4767091	12.0291
chr7	4762914	4763014	78.6984
chr7	199914	200014	24.3475
chr7	1236433	1236533	18.3644
chr7	2432780	2432880	10.9482
chr7	1236931	1237031	13.6795
chr7	6654799	6654899	8.96293
chr7	6737429	6737529	27.808
chr7	5500682	5500782	12.3084
chr7	6156838	6156938	32.1263
chr7	7238697	7238797	73.2882
chr7	5232511	5232611	17.4123
chr7	6654070	6654170	4.08455
chr7	19116046	19116146	43.9275
chr7	26185891	26185991	45.3945
chr7	27150560	27150660	10.0876
chr7	27189687	27189787	135.664
chr7	27187726	27187826	17.4921
chr7	27186157	27186257	9.71909
chr7	27182258	27182358	4.38221
chr7	27176095	27176195	62.8699
chr7	27188709	27188809	6.85546
chr7	27194935	27195035	25.776
chr7	32869952	32870052	111.82
chr7	32728860	32728960	9.88863
chr7	32559273	32559373	15.2913
chr7	30366160	30366260	31.3665
chr7	30452492	30452592	61.3181
chr7	35694368	35694468	11.925
chr7	36333962	36334062	11.6632
chr7	39987940	39988040	60.2917
chr7	36154794	36154894	16.148
chr7	44624380	44624480	56.5865
chr7	43952677	43952777	10.0241
chr7	42937430	42937530	4.60104
chr7	44883543	44883643	9.0865
chr7	44884241	44884341	8.6761
chr7	42910087	42910187	12.1919
chr7	44606584	44606684	29.8538
chr7	43627845	43627945	6.69052
chr7	44885227	44885327	5.46056
chr7	43624864	43624964	13.0478
chr7	45075978	45076078	40.1104
chr7	45814924	45815024	15.3664
chr7	51029001	51029101	61.0746
chr7	55939222	55939322	22.313
chr7	64839585	64839685	32.4096
chr7	64348359	64348459	21.7895
chr7	67275759	67275859	20.4042
chr7	65958979	65959079	7.40437
chr7	66809092	66809192	28.5116
chr7	65957458	65957558	6.14086
chr7	66240537	66240637	17.1522
chr7	65720811	65720911	78.4442
chr7	66554368	66554468	16.272
chr7	73477727	73477827	2.76109
chr7	72946394	72946494	7.78496
chr7	74376652	74376752	35.2014
chr7	72575294	72575394	34.1888
chr7	73435472	73435572	5.19931
chr7	72575456	72575556	25.5447
chr7	73206294	73206394	6.68269
chr7	70789924	70790024	12.6499
chr7	73477368	73477468	11.4221
chr7	75395530	75395630	12.8574
chr7	76329401	76329501	4.41501
chr7	76327835	76327935	2.35443
chr7	76534781	76534881	5.69634
chr7	79459665	79459765	12.3276
chr7	77684060	77684160	4.25553
chr7	75491130	75491230	5.3571
chr7	83961343	83961443	28.4347
chr7	83134342	83134442	43.7675
chr7	86880383	86880483	49.4437
chr7	94911323	94911423	45.8691
chr7	93893653	93893753	19.4832
chr7	92398902	92399002	42.3789
chr7	92517743	92517843	10.3596
chr7	93808116	93808216	17.8609
chr7	99493948	99494048	7.7576
chr7	96968827	96968927	23.3015
chr7	99012762	99012862	14.2208
chr7	99012932	99013032	12.2216
chr7	99501374	99501474	33.801
chr7	100430491	100430591	13.256
chr7	102347469	102347569	7.26364
chr7	100107011	100107111	10.1619
chr7	100037425	100037525	42.6084
chr7	100430791	100430891	10.9448
chr7	100037656	100037756	32.8905
chr7	100431156	100431256	5.191
chr7	100120084	100120184	10.4324
chr7	100374250	100374350	29.3169
chr7	102348746	102348846	34.8379
chr7	100071903	100072003	13.9135
chr7	102349286	102349386	14.7274
chr7	102457010	102457110	9.27847
chr7	100319408	100319508	11.9886
chr7	108564103	108564203	17.1632
chr7	105143053	105143153	4.92303
chr7	116797712	116797812	10.0571
chr7	116798073	116798173	16.7138
chr7	123749557	123749657	27.928
chr7	128954999	128955099	5.18434
chr7	128351233	128351333	9.83266
chr7	127374844	127374944	48.3826
chr7	129212578	129212678	12.7711
chr7	134661531	134661631	7.68485
chr7	130130580	130130680	10.4355
chr7	135168762	135168862	2.61849
chr7	139572410	139572510	20.0992
chr7	143268796	143268896	2.90753
chr7	141661454	141661554	13.2939
chr7	140090834	140090934	16.2908
chr7	143863537	143863637	5.99323
chr7	140179178	140179278	28.9841
chr7	140695471	140695571	13.3353
chr7	140177799	140177899	43.464
chr7	149182198	149182298	22.6471
chr7	149071728	149071828	15.7395
chr7	148799319	148799419	4.2412
chr7	148729968	148730068	6.4728
chr7	149072062	149072162	18.171
chr7	149848268	149848368	206.049
chr7	149461515	149461615	31.6473
chr7	149455789	149455889	18.5996
chr7	149431611	149431711	10.6416
chr7	152646365	152646465	9.49871
chr7	151131073	151131173	8.96103
chr7	151237632	151237732	17.5237
chr7	150373733	150373833	3.99563
chr7	152642894	152642994	12.8147
chr7	150398369	150398469	8.50825
chr7	150337000	150337100	38.9684
chr7	152647186	152647286	10.2972
chr7	151148475	151148575	34.2241
chr7	152177304	152177404	12.116
chr7	152644845	152644945	3.5959
chr7	150372289	150372389	3.36538
chr7	151212086	151212186	7.68082
chr7	155458887	155458987	20.7782
chr7	156949967	156950067	4.48489
chr7	156676142	156676242	10.326
chr7	155297010	155297110	34.4666
chr7	155297538	155297638	15.3887
chr7	155745053	155745153	3.27745
chr7	4997205	4997305	19.3559
chr7	1540466	1540566	18.1546
chr7	5121246	5121346	54.3451
chr7	27108092	27108192	22.088
chr7	29638476	29638576	29.8317
chr7	39950291	39950391	12.7955
chr7	39950550	39950650	4.00379
chr7	36356962	36357062	14.9059
chr7	35202233	35202333	70.8276
chr7	44884356	44884456	6.89275
chr7	43877569	43877669	38.2758
chr7	45714114	45714214	25.643
chr7	72874437	72874537	23.5009
chr7	73435650	73435750	8.60996
chr7	70790298	70790398	120.372
chr7	75366808	75366908	9.4407
chr7	80744950	80745050	66.1932
chr7	93808521	93808621	165.922
chr7	99435199	99435299	3.56424
chr7	102425389	102425489	18.5198
chr7	102425656	102425756	7.05094
chr7	102447788	102447888	6.2958
chr7	105142333	105142433	25.3479
chr7	108573226	108573326	23.1872
chr7	112767435	112767535	31.9851
chr7	129168835	129168935	17.1343
chr7	135166354	135166454	26.9341
chr7	138460567	138460667	3.30431
chr7	143598401	143598501	8.43762
chr7	143380463	143380563	7.34306
chr7	143607879	143607979	6.64319
chr7	148698960	148699060	2.62165
chr7	149154090	149154190	5.89121
chr7	149179057	149179157	6.41415
chr7	149281808	149281908	7.40717
chr7	150410712	150410812	39.5001
chr7	152644190	152644290	5.80078
chr7	151104855	151104955	7.64553
chr7	2662743	2662843	4.26704
chr7	2254589	2254689	41.9465
chr7	1587164	1587264	49.9878
chr7	785731	785831	9.21578
chr7	6409504	6409604	21.3834
chr7	6409731	6409831	22.8854
chr7	5501137	5501237	8.75993
chr7	7238403	7238503	53.3881
chr7	6652794	6652894	17.5591
chr7	5313423	5313523	6.60812
chr7	6600030	6600130	17.1302
chr7	6461161	6461261	8.78022
chr7	5388001	5388101	27.1016
chr7	6154129	6154229	11.0593
chr7	6154398	6154498	8.6726
chr7	5421258	5421358	6.84058
chr7	5986885	5986985	23.4154
chr7	6331020	6331120	12.57
chr7	12688536	12688636	43.358
chr7	19116640	19116740	21.1186
chr7	19115712	19115812	32.4169
chr7	21429817	21429917	28.817
chr7	27144365	27144465	10.8602
chr7	29651112	29651212	29.027
chr7	27187506	27187606	7.04035
chr7	25125169	25125269	2.42581
chr7	29923938	29924038	3.50067
chr7	27141227	27141327	8.70321
chr7	27145374	27145474	18.6003
chr7	27193114	27193214	24.2229
chr7	27184987	27185087	7.84675
chr7	32869417	32869517	46.937
chr7	38725796	38725896	9.86827
chr7	40094838	40094938	85.0121
chr7	44884638	44884738	5.49211
chr7	44884946	44885046	16.5748
chr7	41964816	41964916	20.5153
chr7	45717145	45717245	23.9786
chr7	51017198	51017298	13.8864
chr7	50446069	50446169	15.4114
chr7	50445261	50445361	27.1604
chr7	50446311	50446411	5.82526
chr7	64709337	64709437	33.6963
chr7	64976831	64976931	22.4
chr7	64977011	64977111	21.1257
chr7	65723357	65723457	27.8368
chr7	66379805	66379905	34.3327
chr7	67285311	67285411	21.4367
chr7	74882883	74882983	9.43924
chr7	73736162	73736262	28.403
chr7	73442189	73442289	3.95587
chr7	74376124	74376224	18.9689
chr7	72975470	72975570	6.68612
chr7	72998206	72998306	7.76816
chr7	75389522	75389622	12.0568
chr7	77696138	77696238	7.2266
chr7	88199444	88199544	52.3446
chr7	91873902	91874002	27.3412
chr7	93893490	93893590	11.7045
chr7	92083305	92083405	14.2128
chr7	99419868	99419968	27.6606
chr7	99494304	99494404	12.9972
chr7	99629600	99629700	18.493
chr7	97181077	97181177	12.4245
chr7	99012276	99012376	10.4783
chr7	97010545	97010645	55.6945
chr7	101310785	101310885	38.5205
chr7	102457794	102457894	5.07933
chr7	102249255	102249355	7.7407
chr7	100127640	100127740	15.4132
chr7	100358893	100358993	3.3848
chr7	100707246	100707346	6.88809
chr7	102349956	102350056	4.22604
chr7	102755433	102755533	9.42122
chr7	106660893	106660993	40.1599
chr7	107940000	107940100	3.51553
chr7	106660051	106660151	8.37585
chr7	112767159	112767259	39.8259
chr7	127584549	127584649	4.89587
chr7	128529779	128529879	15.616
chr7	128468906	128469006	12.119
chr7	131503984	131504084	69.7819
chr7	139284380	139284480	7.06376
chr7	139079649	139079749	14.6766
chr7	139079735	139079835	14.8423
chr7	139283285	139283385	19.7193
chr7	139453283	139453383	5.21042
chr7	139189546	139189646	9.89044
chr7	138837487	138837587	44.3953
chr7	135185932	135186032	39.7509
chr7	143289378	143289478	11.5418
chr7	143853965	143854065	7.11532
chr7	141662720	141662820	36.4371
chr7	149296346	149296446	4.77621
chr7	149179601	149179701	20.1981
chr7	151081422	151081522	5.63524
chr7	150372949	150373049	5.97694
chr7	151122843	151122943	7.78144
chr7	152647479	152647579	19.2723
chr7	151213939	151214039	6.97446
chr7	151148911	151149011	32.7851
chr7	152181725	152181825	9.89698
chr7	152648818	152648918	33.5298
chr7	155745468	155745568	11.0063
chr7	157279287	157279387	30.8049
chr7	156681995	156682095	21.7501
chr7	155745333	155745433	13.0685
chr7	4762599	4762699	21.5311
chr7	5233563	5233663	51.241
chr7	7572525	7572625	33.6599
chr7	27182738	27182838	30.2574
chr7	27184798	27184898	2.81208
chr7	32728598	32728698	16.1238
chr7	35699078	35699178	16.4782
chr7	44385260	44385360	5.78832
chr7	55471281	55471381	8.24009
chr7	65721430	65721530	37.7637
chr7	70790679	70790779	34.9554
chr7	87907516	87907616	75.2437
chr7	100706978	100707078	5.29895
chr7	112344008	112344108	31.4628
chr7	149733551	149733651	40.6466
chr7	149070381	149070481	32.2417
chr7	149873325	149873425	3.98613
chr7	149474220	149474320	36.7981
chr7	157005159	157005259	11.9291
chr7	155462340	155462440	3.89979
chr7	2446236	2446336	6.6405
chr7	2662117	2662217	11.8518
chr7	5987221	5987321	11.2753
chr7	6690324	6690424	32.259
chr7	5429185	5429285	21.5251
chr7	7243726	7243826	13.4529
chr7	5388480	5388580	26.1365
chr7	22945884	22945984	10.8627
chr7	27185634	27185734	6.94234
chr7	27186652	27186752	6.17646
chr7	39951447	39951547	36.8816
chr7	44219146	44219246	36.4068
chr7	43631104	43631204	13.4538
chr7	45714386	45714486	30.8492
chr7	45714571	45714671	70.2992
chr7	65398450	65398550	9.44571
chr7	74759690	74759790	7.86841
chr7	73569986	73570086	3.7451
chr7	73301315	73301415	5.35856
chr7	93810246	93810346	20.7922
chr7	90412812	90412912	16.8676
chr7	92096929	92097029	8.47984
chr7	99029482	99029582	11.1592
chr7	98292501	98292601	9.17137
chr7	100435368	100435468	4.54166
chr7	102447058	102447158	32.9998
chr7	100035687	100035787	28.3669
chr7	100433895	100433995	4.11919
chr7	100479122	100479222	8.04579
chr7	105113268	105113368	24.0057
chr7	108564355	108564455	31.2237
chr7	105614111	105614211	42.157
chr7	114689918	114690018	72.828
chr7	128651859	128651959	4.53092
chr7	128663025	128663125	25.7127
chr7	128767586	128767686	6.65178
chr7	128641043	128641143	7.71946
chr7	130018348	130018448	6.15746
chr7	132774930	132775030	68.8356
chr7	139716142	139716242	11.3935
chr7	140334601	140334701	17.3878
chr7	143876121	143876221	15.3967
chr7	143305206	143305306	6.57215
chr7	149282135	149282235	19.1571
chr7	152646821	152646921	17.0042
chr7	151238052	151238152	23.4843
chr7	152643202	152643302	18.6562
chr7	151238481	151238581	4.40183
chr7	157005666	157005766	7.95058
chr7	157416077	157416177	3.64173
chr7	2663741	2663841	6.14627
chr7	1464899	1464999	14.85
chr7	6623261	6623361	41.2537
chr7	6330670	6330770	15.6975
chr7	23414833	23414933	26.0109
chr7	27154832	27154932	10.1041
chr7	35697196	35697296	51.927
chr7	50592764	50592864	16.0691
chr7	73570505	73570605	11.7199
chr7	76534151	76534251	7.56489
chr7	77793995	77794095	21.1759
chr7	100035135	100035235	128.707
chr7	102396080	102396180	4.95584
chr7	108150016	108150116	8.9695
chr7	148697912	148698012	74.0922
chr7	151213309	151213409	10.4509
chr7	150337770	150337870	6.14423
chr7	2730941	2731041	16.7355
chr7	2661796	2661896	4.14381
chr7	5303319	5303419	15.858
chr7	7572850	7572950	11.4022
chr7	6154713	6154813	31.2217
chr7	5389007	5389107	25.0543
chr7	27163533	27163633	3.81852
chr7	38725331	38725431	19.9964
chr7	40132979	40133079	11.7527
chr7	55746812	55746912	8.00329
chr7	64831540	64831640	26.6198
chr7	66955652	66955752	27.4038
chr7	70791022	70791122	96.9558
chr7	77749606	77749706	27.8667
chr7	102447408	102447508	33.5464
chr7	100367471	100367571	4.38652
chr7	106659880	106659980	11.8911
chr7	128652324	128652424	13.0585
chr7	139359499	139359599	14.1116
chr7	152148599	152148699	124.113
chr7	150371735	150371835	13.205
chr7	150396623	150396723	47.7659
chr7	158871299	158871399	4.01913
chr7	4996948	4997048	13.3655
chr7	26185473	26185573	20.0323
chr7	44565865	44565965	7.4918
chr7	43877956	43878056	18.6548
chr7	73536817	73536917	11.9028
chr7	77053833	77053933	14.7369
chr7	77778961	77779061	38.8885
chr7	100888849	100888949	10.9199
chr7	127582530	127582630	58.5526
chr7	128654582	128654682	12.5643
chr7	143863324	143863424	8.62976
chr7	149253758	149253858	33.7575
chr7	147700	147800	11.0463
chr7	4763296	4763396	11.8413
chr7	6689162	6689262	35.3197
chr7	44006528	44006628	11.157
chr7	65954265	65954365	35.6854
chr7	73736434	73736534	5.65193
chr7	72864990	72865090	11.6628
chr7	77627229	77627329	45.8459
chr7	92534709	92534809	76.5313
chr7	99525995	99526095	9.54504
chr7	102560431	102560531	3.11508
chr7	128769230	128769330	10.3999
chr7	143379886	143379986	20.1352
chr7	143269355	143269455	76.9637
chr7	149474995	149475095	45.9489
chr7	154975849	154975949	8.21788
chr7	50446956	50447056	19.6458
chr7	27143498	27143598	28.0543
chr7	44883704	44883804	7.36675
chr7	65217486	65217586	5.23219
chr7	75418530	75418630	8.56362
chr7	91266979	91267079	79.726
chr7	143608457	143608557	3.53712
chr7	152162097	152162197	12.4417
chr7	156683853	156683953	8.14573
chr7	899002	899102	31.5239
chr7	39951015	39951115	4.32396
chr7	98217208	98217308	5.75524
chr7	107629146	107629246	21.3511
chr7	140177257	140177357	5.37407
chr7	6652380	6652480	12.8985
chr7	155003564	155003664	2.54242
chr7	141791225	141791325	34.0486
chr7	43632745	43632845	20.8716
chr7	151073732	151073832	14.8517
chr7	102248634	102248734	4.80699
chr7	26164658	26164758	14.0666
chr7	120974897	120974997	12.3777
chr7	1540155	1540255	2.73596
chr7	76285910	76286010	7.31008
chr7	157015908	157016008	8.99599
chr7	148989226	148989326	20.3346
chr7	5233325	5233425	7.63276
chr7	96664254	96664354	19.2629
chr7	148698157	148698257	13.0228
chr7	127373410	127373510	15.584
chr7	44883971	44884071	6.16453
chr7	69597427	69597527	28.8382
chr7	51027688	51027788	4.39572
chr7	64522299	64522399	24.3027
chr7	65215578	65215678	4.48698
chr7	100035948	100036048	6.30037
chr7	30372694	30372794	44.9238
chr7	27143963	27144063	3.32365
chr7	7607333	7607433	15.1823
chr7	30561894	30561994	6.61446
chr7	5068425	5068525	7.49854
chr7	152647960	152648060	5.84589
chr7	64348184	64348284	24.1208
chr7	75366369	75366469	2.86909
chr7	28410511	28410611	14.4608
chr7	5357074	5357174	3.95425
chr7	75422443	75422543	3.66982
chr7	36299403	36299503	29.9337
chr7	27188219	27188319	2.46472
chr7	5064103	5064203	10.9862
chr7	20797819	20797919	13.991
chr7	99486986	99487086	7.01169
chr7	99487451	99487551	14.0194
chr7	127373808	127373908	25.4145
chr7	151876757	151876857	5.58534
chr7	149861892	149861992	11.5221
chr7	152464502	152464602	2.35117
chr7	100359436	100359536	2.27576
chr7	64832969	64833069	8.62709
chr7	128029392	128029492	6.22544
chr7	92134883	92134983	30.126
chr7	98216830	98216930	6.48067
chr7	39794225	39794325	31.2996
chr7	107742998	107743098	9.59359
chr7	150330765	150330865	4.63604
chr7	98194200	98194300	5.91992
chr7	149295239	149295339	7.91931
chr7	151559193	151559293	10.4413
chr7	4268539	4268639	17.5534
chr7	66655044	66655144	7.0346
chr7	2445822	2445922	11.6289
chr7	2110005	2110105	9.21964
chr7	75422979	75423079	2.48752
chr7	150337563	150337663	7.58499
chr7	105107518	105107618	6.26573
chr7	44060992	44061092	2.48305
chr7	32891691	32891791	3.89415
chr7	155462631	155462731	2.68197
chr7	39951191	39951291	2.23408
chr7	105911332	105911432	19.3492
chr7	149070070	149070170	24.393
chr7	75421913	75422013	2.68248
chr7	99419501	99419601	3.83696
chr7	55939772	55939872	13.7793
chr7	5846880	5846980	14.0033
chr7	498366	498466	20.5973
chr7	1164209	1164309	11.9361
chr7	65214958	65215058	4.11666
chr7	77054403	77054503	5.93863
chr7	117229898	117229998	8.25521
chr7	77696519	77696619	4.07128
chr7	5122020	5122120	15.899
chr7	27095843	27095943	13.4058
chr7	143853331	143853431	3.22452
chr7	28409664	28409764	5.7265
chr7	151104494	151104594	5.66234
chr7	100119756	100119856	5.02582
chr7	74916153	74916253	7.29925
chr7	1175100	1175200	31.5121
chr7	73593513	73593613	3.82836
chr7	782922	783022	6.47207
chr7	27196436	27196536	4.66358
chr7	66639051	66639151	4.93287
chr7	29684886	29684986	4.94801
chr7	75500058	75500158	2.92735
chr7	76626378	76626478	4.8236
chr7	76048678	76048778	5.9631
chr7	43628873	43628973	14.4675
chr7	91264881	91264981	10.7258
chr7	149103132	149103232	14.3379
chr7	101163545	101163645	5.31427
chr7	108514722	108514822	15.3169
chr7	139453090	139453190	8.91832
chr7	151211831	151211931	11.9937
chr7	92079612	92079712	18.2536
chr7	967685	967785	4.94827
chr7	99573531	99573631	5.81153
chr7	43628240	43628340	29.0356
chr7	66241033	66241133	6.67546
chr7	2446972	2447072	20.3757
chr7	2448165	2448265	22.3113
chr7	83155234	83155334	22.1257
chr7	128654117	128654217	3.94126
chr7	141471344	141471444	26.9187
chr7	1164983	1165083	19.6874
chr7	35697683	35697783	15.8702
chr7	967182	967282	11.5208
chr7	6751886	6751986	8.08569
chr7	129485627	129485727	6.83379
chr7	260514	260614	20.3212
chr7	23475139	23475239	23.7393
chr7	4997447	4997547	3.06677
chr7	93584427	93584527	27.8315
chr7	99531633	99531733	4.96425
chr7	65006197	65006297	5.63825
chr7	92001363	92001463	6.75112
chr7	74121232	74121332	3.95187
chr7	101087635	101087735	9.94271
chr7	2132338	2132438	7.98134
chr7	64348523	64348623	30.9527
chr7	128359658	128359758	4.65162
chr7	151557098	151557198	4.19623
chr7	27181922	27182022	2.63415
chr7	498177	498277	6.83386
chr7	128656436	128656536	4.12815
chr7	135394198	135394298	8.87611
chr7	27152828	27152928	20.6558
chr7	100893759	100893859	16.2044
chr7	6621367	6621467	4.47575
chr7	105117695	105117795	8.90859
chr7	99261364	99261464	15.0034
chr7	73682593	73682693	14.4743
chr7	65720596	65720696	4.08858
chr7	150330525	150330625	6.44973
chr7	128502099	128502199	5.16022
chr7	50446669	50446769	23.2739
chr7	100431497	100431597	2.53194
chr7	66740258	66740358	3.28266
chr7	6690883	6690983	17.2789
chr7	55471999	55472099	3.90468
chr7	30285343	30285443	13.17
chr7	148987954	148988054	8.8359
chr7	44005836	44005936	3.81611
chr7	77627467	77627567	5.51478
chr7	93807400	93807500	9.56657
chr7	149282599	149282699	16.7176
chr7	44005943	44006043	4.21448
chr7	128815624	128815724	4.7236
chr7	45076307	45076407	8.04415
chr7	76482828	76482928	14.3762
chr7	156676430	156676530	4.34848
chr7	73435889	73435989	3.4755
chr7	8343935	8344035	20.3748
chr7	129056284	129056384	22.8369
chr7	141010421	141010521	2.21525
chr7	104126597	104126697	3.97159
chr7	72941958	72942058	2.36553
chr7	5065525	5065625	18.1982
chr7	75499915	75500015	2.63511
chr7	6644524	6644624	2.69527
chr7	102396678	102396778	4.16843
chr7	55471733	55471833	2.78969
chr7	127347537	127347637	14.2732
chr7	38725604	38725704	3.99748
chr7	149461199	149461299	25.1841
chr7	99425413	99425513	15.4184
chr7	100865927	100866027	4.21704
chr7	149178880	149178980	4.00455
chr7	43629250	43629350	4.85011
chr7	35697482	35697582	22.5554
chr7	143356318	143356418	13.7617
chr7	100353606	100353706	3.21562
chr7	131487716	131487816	7.628
chr7	101314806	101314906	5.09816
chr7	99547197	99547297	30.0365
chr7	4781374	4781474	39.967
chr7	149860531	149860631	21.0437
chr7	50424271	50424371	26.9028
chr7	138918529	138918629	8.40502
chr7	27095539	27095639	7.13033
chr7	39572411	39572511	5.47014
chr7	70762932	70763032	9.43065
chr7	92001925	92002025	7.3708
chr7	100034625	100034725	8.49964
chr7	21908166	21908266	3.03363
chr7	23469011	23469111	9.48475
chr7	30372092	30372192	18.5947
chr7	41965664	41965764	17.2057
chr7	75403913	75404013	10.6748
chr7	135168959	135169059	3.50244
chr7	139572775	139572875	7.67386
chr7	77054516	77054616	3.42864
chr7	111728398	111728498	4.1147
chr7	23312214	23312314	3.34482
chr7	45716805	45716905	8.16252
chr7	156971742	156971842	3.54812
chr7	75414030	75414130	2.54971
chr7	5849906	5850006	5.36509
chr7	36299214	36299314	7.30468
chr7	64348995	64349095	7.23609
chr7	138584891	138584991	7.47162
chr7	44767641	44767741	3.63601
chr7	32917286	32917386	5.09675
chr7	43876513	43876613	4.37861
chr7	75395250	75395350	3.96197
chr7	55472102	55472202	5.15017
chr7	141010150	141010250	6.49073
chr7	73682919	73683019	5.88563
chr7	141657260	141657360	5.01722
chr7	6589011	6589111	15.9792
chr7	135171941	135172041	12.6675
chr7	64708206	64708306	9.86089
chr7	100034757	100034857	9.20441
chr7	112342846	112342946	6.43473
chr7	50449415	50449515	6.43052
chr7	5067057	5067157	14.4866
chr7	99546718	99546818	16.8577
chr7	152464958	152465058	4.57362
chr7	100064180	100064280	5.6324
chr7	158948561	158948661	3.94199
chr7	128810209	128810309	11.4102
chr7	23491404	23491504	7.79074
chr7	102749381	102749481	5.77806
chr7	100160293	100160393	8.9713
chr7	6752176	6752276	4.82642
chr7	2730284	2730384	5.3127
chr7	141074431	141074531	4.85032
chr7	51026596	51026696	3.86826
chr7	134933740	134933840	7.99902
chr7	137880299	137880399	4.76272
chr7	102201819	102201919	2.61001
chr7	26184978	26185078	4.96586
chr7	43876144	43876244	3.06314
chr7	2235292	2235392	2.91483
chr7	73682814	73682914	2.9819
chr7	1236634	1236734	5.32632
chr7	135388758	135388858	9.83889
chr7	10982569	10982669	2.26878
chr7	75341194	75341294	3.72369
chr7	141664141	141664241	4.92329
chr7	32490553	32490653	10.1525
chr7	6621911	6622011	3.54014
chr7	105531537	105531637	6.98208
chr7	149860891	149860991	24.4674
chr7	150330149	150330249	6.14891
chr7	102201713	102201813	4.33972
chr7	6165242	6165342	2.47677
chr7	4793087	4793187	5.46975
chr7	98207288	98207388	21.1284
chr7	99499947	99500047	4.44985
chr7	6022860	6022960	7.15645
chr7	578110	578210	11.3687
chr7	777843	777943	7.35667
chr7	27100043	27100143	2.64545
chr7	140709013	140709113	16.5184
chr7	151236377	151236477	4.07396
chr7	27157618	27157718	7.34052
chr7	72950952	72951052	2.1359
chr7	82954201	82954301	19.1985
chr7	2614290	2614390	5.55334
chr7	4785234	4785334	11.3137
chr7	130732627	130732727	9.05104
chr7	65715334	65715434	3.06696
chr7	27187229	27187329	8.088
chr7	73441425	73441525	2.88521
chr7	5972513	5972613	4.61245
[truncated: 21,541 more rows]

## Sheet: Human Dengue peaks
Peaks called by m6aviewer, found in two replicates
Chromosome	Start	End	Fold Increase
chr9	4030417	4030517	5.28354
chr9	4186976	4187076	3.64466
chr9	730020	730120	2.14735
chr9	17758	17858	2.74259
chr9	4662882	4662982	9.30489
chr9	4892539	4892639	4.97626
chr9	116963	117063	3.96595
chr9	706815	706915	3.59386
chr9	4860767	4860867	22.9753
chr9	4664521	4664621	6.31862
chr9	4861241	4861341	14.2551
chr9	4706125	4706225	3.03251
chr9	119180	119280	2.27765
chr9	4117358	4117458	2.72289
chr9	4093125	4093225	2.94874
chr9	3691765	3691865	6.42323
chr9	464256	464356	5.78819
chr9	3675591	3675691	5.6595
chr9	4117910	4118010	6.88633
chr9	2700969	2701069	4.75918
chr9	2701171	2701271	4.82509
chr9	3667980	3668080	6.26278
chr9	4863999	4864099	4.4037
chr9	4585566	4585666	9.2888
chr9	14555	14655	6.16432
chr9	710933	711033	21.9578
chr9	14701	14801	5.60031
chr9	4233767	4233867	5.14245
chr9	4299667	4299767	4.6184
chr9	4250500	4250600	2.79914
chr9	4054159	4054259	3.34114
chr9	4726249	4726349	7.19173
chr9	4030234	4030334	3.74073
chr9	6675349	6675449	4.32111
chr9	6434025	6434125	9.26457
chr9	8199481	8199581	2.68705
chr9	5782858	5782958	4.94415
chr9	6835584	6835684	3.80163
chr9	6012381	6012481	22.2701
chr9	5897684	5897784	6.16666
chr9	6532910	6533010	2.26822
chr9	5783385	5783485	4.14902
chr9	6013126	6013226	30.98
chr9	6680815	6680915	4.46129
chr9	5779998	5780098	3.97886
chr9	5964522	5964622	3.96022
chr9	5968694	5968794	6.82851
chr9	6460542	6460642	5.12614
chr9	5919972	5920072	14.8154
chr9	7865743	7865843	4.95032
chr9	5776893	5776993	3.48958
chr9	6014521	6014621	6.39268
chr9	5895798	5895898	11.2828
chr9	5773011	5773111	3.42095
chr9	6493903	6494003	3.56911
chr9	6506222	6506322	7.60684
chr9	6015250	6015350	4.42385
chr9	5896573	5896673	5.65145
chr9	7477672	7477772	2.9135
chr9	6420948	6421048	3.2067
chr9	6007300	6007400	5.03531
chr9	6007513	6007613	4.82555
chr9	6011600	6011700	2.55561
chr9	5774061	5774161	21.9782
chr9	10948209	10948309	4.7228
chr9	14088027	14088127	13.183
chr9	12777372	12777472	4.51619
chr9	12775472	12775572	30.6181
chr9	12884127	12884227	3.67723
chr9	14869054	14869154	4.28928
chr9	12776199	12776299	7.44876
chr9	12559056	12559156	3.24211
chr9	12972964	12973064	4.03234
chr9	15471069	15471169	5.23117
chr9	17541628	17541728	2.55689
chr9	19276228	19276328	3.55194
chr9	19346098	19346198	3.32578
chr9	17370419	17370519	2.75491
chr9	19451263	19451363	4.48216
chr9	17909173	17909273	3.59842
chr9	19056335	19056435	2.24323
chr9	19540018	19540118	4.87969
chr9	17533109	17533209	4.3393
chr9	18198775	18198875	5.77992
chr9	23223649	23223749	3.94097
chr9	21863865	21863965	2.37195
chr9	20413959	20414059	13.7135
chr9	22728210	22728310	3.47471
chr9	21913696	21913796	6.16491
chr9	23155112	23155212	5.00985
chr9	21705143	21705243	4.82205
chr9	21143988	21144088	4.2705
chr9	22008799	22008899	4.35585
chr9	21865578	21865678	6.50491
chr9	21931199	21931299	3.1049
chr9	22726202	22726302	3.58044
chr9	21333600	21333700	38.2323
chr9	22451831	22451931	7.93724
chr9	23063312	23063412	5.23827
chr9	22735777	22735877	4.65044
chr9	23395285	23395385	5.17798
chr9	23223365	23223465	3.79448
chr9	26905790	26905890	6.15176
chr9	26842416	26842516	4.54838
chr9	34997099	34997199	2.88989
chr9	33383356	33383456	3.74288
chr9	32129945	32130045	3.89806
chr9	31990717	31990817	2.67194
chr9	33817649	33817749	2.56806
chr9	30442544	30442644	6.98381
chr9	34456679	34456779	2.45859
chr9	33473758	33473858	2.34596
chr9	33113409	33113509	7.7513
chr9	34997672	34997772	4.76025
chr9	30090599	30090699	3.20462
chr9	30279132	30279232	4.34332
chr9	34981478	34981578	3.05455
chr9	34244351	34244451	2.90207
chr9	34367338	34367438	37.353
chr9	32131080	32131180	3.08714
chr9	30820531	30820631	5.35943
chr9	34375819	34375919	3.25509
chr9	31992019	31992119	4.75956
chr9	30165397	30165497	4.11609
chr9	34343262	34343362	3.04725
chr9	31992300	31992400	3.15505
chr9	34646716	34646816	2.70265
chr9	33294956	33295056	6.39308
chr9	30427923	30428023	4.81095
chr9	34368213	34368313	6.00336
chr9	32123680	32123780	2.17483
chr9	30575442	30575542	5.37049
chr9	33295208	33295308	6.66312
chr9	32099165	32099265	6.63128
chr9	34376653	34376753	6.08955
chr9	31968201	31968301	2.65037
chr9	34647058	34647158	2.14764
chr9	34376762	34376862	4.53888
chr9	30166154	30166254	4.37374
chr9	32124100	32124200	3.95564
chr9	30149811	30149911	5.66379
chr9	31960505	31960605	4.884
chr9	32132866	32132966	2.85782
chr9	34664342	34664442	17.1805
chr9	32542565	32542665	4.23762
chr9	31993788	31993888	5.85305
chr9	33804320	33804420	6.11615
chr9	32100501	32100601	4.12244
chr9	34681038	34681138	13.2136
chr9	31904030	31904130	5.65031
chr9	33804735	33804835	13.6723
chr9	32100850	32100950	4.17123
chr9	32715546	32715646	4.12265
chr9	31994880	31994980	3.37272
chr9	32715917	32716017	3.85951
chr9	30159978	30160078	4.09273
chr9	31962273	31962373	2.75622
chr9	32544223	32544323	4.6079
chr9	34256466	34256566	3.70285
chr9	32151276	32151376	3.31487
chr9	31995750	31995850	4.87735
chr9	33675204	33675304	2.82407
chr9	32102434	32102534	4.17539
chr9	34371587	34371687	7.86099
chr9	33675428	33675528	3.14026
chr9	31987949	31988049	3.33147
chr9	32110850	32110950	4.14044
chr9	32946551	32946651	3.10651
chr9	34249150	34249250	3.37305
chr9	33462619	33462719	26.2535
chr9	31857100	31857200	2.73805
chr9	32979516	32979616	4.02275
chr9	34257553	34257653	5.76535
chr9	31963750	31963850	3.95112
chr9	32053950	32054050	2.79109
chr9	32947000	32947100	16.0491
chr9	32103494	32103594	5.3023
chr9	34979121	34979221	13.3651
chr9	34372923	34373023	4.14213
chr9	32054643	32054743	7.19491
chr9	34241900	34242000	4.62178
chr9	32456082	32456182	3.80942
chr9	32734769	32734869	7.14974
chr9	32112388	32112488	3.77617
chr9	30293774	30293874	2.92482
chr9	34610943	34611043	4.56876
chr9	34635528	34635628	6.77012
chr9	30293852	30293952	3.12121
chr9	32038788	32038888	2.31409
chr9	33472343	33472443	2.25278
chr9	31949008	31949108	2.77556
chr9	33038778	33038878	6.72639
chr9	32154038	32154138	6.66973
chr9	34373999	34374099	2.88953
chr9	32186925	32187025	4.99298
chr9	32973433	32973533	4.8248
chr9	34251450	34251550	3.53676
chr9	32154268	32154368	3.10678
chr9	37801628	37801728	3.52112
chr9	37588728	37588828	7.99006
chr9	37162932	37163032	3.4086
chr9	38047810	38047910	3.27557
chr9	36237735	36237835	4.79904
chr9	36237900	36238000	4.80221
chr9	35607112	35607212	2.82534
chr9	37442199	37442299	22.1296
chr9	35075013	35075113	3.07987
chr9	35099674	35099774	5.80136
chr9	38016062	38016162	2.56977
chr9	37917924	37918024	5.22676
chr9	37860731	37860831	3.85452
chr9	37541444	37541544	6.25423
chr9	38065800	38065900	3.00141
chr9	35853937	35854037	38.7595
chr9	37508844	37508944	3.34161
chr9	35092313	35092413	2.9967
chr9	37861297	37861397	22.2443
chr9	36239299	36239399	2.84206
chr9	37885939	37886039	3.10253
chr9	35690682	35690782	2.54642
chr9	36239699	36239799	4.15853
chr9	35690937	35691037	4.38201
chr9	35748526	35748626	36.8863
chr9	35404496	35404596	5.39416
chr9	35724265	35724365	3.95747
chr9	37919745	37919845	2.97443
chr9	36240399	36240499	5.02609
chr9	36240550	36240650	4.40472
chr9	35609805	35609905	27.545
chr9	37780697	37780797	3.93771
chr9	35724541	35724641	3.92534
chr9	38067523	38067623	5.62933
chr9	35405094	35405194	22.7759
chr9	38043100	38043200	2.74729
chr9	36240879	36240979	4.1193
chr9	35724799	35724899	3.09305
chr9	38067900	38068000	3.48605
chr9	37887704	37887804	8.02694
chr9	38494072	38494172	4.67635
chr9	36241600	36241700	3.0886
chr9	37126393	37126493	4.90898
chr9	36413872	36413972	2.93694
chr9	37536326	37536426	5.30172
chr9	38396450	38396550	4.0573
chr9	36414000	36414100	4.45072
chr9	37503566	37503666	6.52886
chr9	37520056	37520156	4.46437
chr9	37536450	37536550	4.99646
chr9	37511925	37512025	6.75839
chr9	37126873	37126973	2.31373
chr9	38396787	38396887	4.62191
chr9	38052760	38052860	3.86975
chr9	36258799	36258899	3.57357
chr9	37536891	37536991	2.65431
chr9	37438582	37438682	6.00067
chr9	35603693	35603793	4.71524
chr9	37504206	37504306	5.47819
chr9	36259067	36259167	4.63761
chr9	38479250	38479350	4.73289
chr9	37357163	37357263	2.63624
chr9	35546817	35546917	9.44795
chr9	35661520	35661620	5.17958
chr9	37086990	37087090	25.0116
chr9	37504919	37505019	6.32297
chr9	35661801	35661901	4.81829
chr9	37357570	37357670	6.92881
chr9	37521538	37521638	4.9379
chr9	35056236	35056336	8.05702
chr9	37882627	37882727	6.33144
chr9	37121100	37121200	2.34153
chr9	35548250	35548350	3.06877
chr9	35056910	35057010	7.58327
chr9	37883187	37883287	2.62903
chr9	38046997	38047097	4.18065
chr9	35056984	35057084	5.87119
chr9	37801306	37801406	3.86462
chr9	36236915	36237015	3.00142
chr9	37916259	37916359	5.5481
chr9	41359850	41359950	2.72093
chr9	40946249	40946349	5.53447
chr9	41405012	41405112	4.21032
chr9	41128539	41128639	3.86135
chr9	41056931	41057031	2.48126
chr9	41063099	41063199	5.29312
chr9	40108886	40108986	2.90681
chr9	41128932	41129032	3.74759
chr9	41356540	41356640	3.33519
chr9	42816957	42817057	6.04707
chr9	43261383	43261483	6.28305
chr9	40936912	40937012	3.51674
chr9	40060390	40060490	4.16207
chr9	41850368	41850468	4.96851
chr9	41356834	41356934	6.02436
chr9	41137723	41137823	3.83916
chr9	40105572	40105672	2.58665
chr9	41358986	41359086	2.19415
chr9	41016972	41017072	2.78523
chr9	41232039	41232139	5.37949
chr9	40107723	40107823	4.92259
chr9	41062151	41062251	4.44158
chr9	41023450	41023550	6.63591
chr9	41480217	41480317	17.9948
chr9	41042164	41042264	3.58188
chr9	41033985	41034085	4.83815
chr9	41007412	41007512	2.29689
chr9	41357665	41357765	7.05046
chr9	43078000	43078100	2.88873
chr9	41056663	41056763	4.06922
chr9	60659630	60659730	3.2892
chr9	60573901	60574001	3.77833
chr9	63631662	63631762	6.30146
chr9	60565881	60565981	2.74575
chr9	63632017	63632117	2.62852
chr9	63656694	63656794	4.99558
chr9	60611493	60611593	4.53537
chr9	62266526	62266626	13.9404
chr9	63581481	63581581	26.2764
chr9	63821239	63821339	4.28795
chr9	69121021	69121121	5.50521
chr9	69723295	69723395	5.50008
chr9	66271006	66271106	2.60977
chr9	66316169	66316269	4.14427
chr9	69478384	69478484	2.38659
chr9	68302737	68302837	6.15633
chr9	69507331	69507431	2.36173
chr9	67336993	67337093	4.83271
chr9	66267963	66268063	4.80825
chr9	69221190	69221290	5.32795
chr9	69254444	69254544	23.7059
chr9	68780093	68780193	3.81172
chr9	69718476	69718576	25.3359
chr9	70204867	70204967	3.22809
chr9	74952169	74952269	3.45022
chr9	70213215	70213315	3.1012
chr9	74952311	74952411	5.33167
chr9	71745277	71745377	25.4841
chr9	74428138	74428238	3.79467
chr9	74952725	74952825	3.82307
chr9	70205403	70205503	3.25366
chr9	72155190	72155290	2.9908
chr9	72355944	72356044	2.27905
chr9	72315166	72315266	13.2647
chr9	71750106	71750206	4.49405
chr9	71746170	71746270	3.3105
chr9	72315645	72315745	3.22478
chr9	70202350	70202450	2.79749
chr9	72258620	72258720	6.05832
chr9	72893568	72893668	5.43147
chr9	74724463	74724563	5.32522
chr9	70206740	70206840	4.2471
chr9	70207053	70207153	4.42528
chr9	70202977	70203077	4.84481
chr9	70211299	70211399	2.1071
chr9	71870193	71870293	5.81785
chr9	72316711	72316811	5.87326
chr9	74426258	74426358	5.98641
chr9	70199247	70199347	5.22845
chr9	70207629	70207729	4.30092
chr9	71768397	71768497	2.48018
chr9	72341842	72341942	3.71961
chr9	72862206	72862306	3.57182
chr9	72333786	72333886	3.67759
chr9	71768705	71768805	2.57886
chr9	70413139	70413239	15.7582
chr9	72354947	72355047	8.56522
chr9	74951881	74951981	4.63465
chr9	74947884	74947984	3.76858
chr9	78277636	78277736	3.84664
chr9	76688594	76688694	5.86781
chr9	77721279	77721379	4.40903
chr9	77295688	77295788	2.1917
chr9	78729563	78729663	2.1437
chr9	78270946	78271046	6.06134
chr9	78271464	78271564	29.2938
chr9	78337096	78337196	6.82021
chr9	75027538	75027638	5.82318
chr9	78329216	78329316	8.93778
chr9	78607834	78607934	2.98421
chr9	78460601	78460701	4.95116
chr9	78411411	78411511	4.60597
chr9	78272316	78272416	2.37938
chr9	78411546	78411646	5.03987
chr9	76462000	76462100	3.9195
chr9	76503930	76504030	4.44833
chr9	77413667	77413767	4.06017
chr9	78273959	78274059	6.27069
chr9	78274282	78274382	7.48492
chr9	79102386	79102486	2.72256
chr9	75891143	75891243	3.2919
chr9	78456196	78456296	5.44052
chr9	83903470	83903570	4.69847
chr9	83965056	83965156	2.64674
chr9	84002050	84002150	39.1212
chr9	81589678	81589778	2.85489
chr9	82982549	82982649	6.20714
chr9	84002582	84002682	6.5705
chr9	83052389	83052489	2.69781
chr9	83908558	83908658	2.4599
chr9	81688609	81688709	4.79902
chr9	81689100	81689200	3.71073
chr9	83270321	83270421	4.66258
chr9	83053256	83053356	4.94449
chr9	81689350	81689450	5.00273
chr9	83053438	83053538	5.84401
chr9	83049397	83049497	2.99731
chr9	83270546	83270646	3.68759
chr9	83049596	83049696	3.59393
chr9	83225786	83225886	2.67446
chr9	83050317	83050417	3.26208
chr9	81583978	81584078	5.60548
chr9	83939150	83939250	2.15864
chr9	80818195	80818295	3.38086
chr9	83063000	83063100	3.55808
chr9	83054869	83054969	3.25683
chr9	84001104	84001204	5.96617
chr9	83055029	83055129	2.79754
chr9	83063320	83063420	2.39265
chr9	84001300	84001400	5.74983
chr9	83055223	83055323	5.34464
chr9	83223325	83223425	3.62118
chr9	83055474	83055574	2.77791
chr9	85786395	85786495	6.19576
chr9	89001902	89002002	3.18919
chr9	87707558	87707658	7.765
chr9	89358840	89358940	4.23174
chr9	86033251	86033351	5.64529
chr9	87634875	87634975	4.30211
chr9	85849386	85849486	4.97796
chr9	88462679	88462779	4.76475
chr9	87967156	87967256	4.2409
chr9	89364310	89364410	13.3899
chr9	85547058	85547158	3.76316
chr9	89606264	89606364	19.1674
chr9	86288675	86288775	4.31861
chr9	86300949	86301049	2.35349
chr9	86301316	86301416	7.5576
chr9	88468349	88468449	4.09128
chr9	86322406	86322506	4.63556
chr9	89001261	89001361	5.06742
chr9	89001361	89001461	4.57664
chr9	86322649	86322749	8.07481
chr9	87707159	87707259	44.5713
chr9	89001693	89001793	6.50804
chr9	93678391	93678491	7.1261
chr9	94792734	94792834	3.6586
chr9	93121591	93121691	5.50664
chr9	91409446	91409546	35.3186
chr9	91409581	91409681	39.2643
chr9	92720347	92720447	2.60083
chr9	92032342	92032442	5.93498
chr9	93539747	93539847	3.16996
chr9	92720540	92720640	2.45964
chr9	92614149	92614249	4.81082
chr9	92549155	92549255	4.25123
chr9	92459147	92459247	7.12501
chr9	93532260	93532360	3.90773
chr9	94024031	94024131	5.92699
chr9	92713392	92713492	3.2009
chr9	92615196	92615296	4.71632
chr9	93532810	93532910	6.72377
chr9	92836550	92836650	13.3798
chr9	94360339	94360439	23.1918
chr9	92500795	92500895	2.4935
chr9	93451057	93451157	3.12949
chr9	92566395	92566495	3.89738
chr9	92713862	92713962	4.02472
chr9	92615815	92615915	6.45093
chr9	92574821	92574921	2.52466
chr9	94459297	94459397	7.27398
chr9	94098850	94098950	3.55537
chr9	93443501	93443601	28.1578
chr9	93279659	93279759	5.87104
chr9	92567055	92567155	3.14289
chr9	92239744	92239844	6.6014
chr9	94459726	94459826	2.45104
chr9	92714949	92715049	5.49234
chr9	92715321	92715421	5.27111
chr9	92240173	92240273	3.47511
chr9	93288932	93289032	3.79136
chr9	92846800	92846900	6.15942
chr9	92314399	92314499	7.42497
chr9	93445059	93445159	5.47889
chr9	94518122	94518222	2.53884
chr9	93289388	93289488	5.31086
chr9	92314664	92314764	4.57445
chr9	94518350	94518450	3.42291
chr9	93035703	93035803	5.69962
chr9	92315021	92315121	3.85687
chr9	93289947	93290047	2.27381
chr9	94330726	94330826	4.00082
chr9	94330909	94331009	5.66822
chr9	94519449	94519549	2.33959
chr9	94331049	94331149	7.42783
chr9	94470224	94470324	18.0169
chr9	92315834	92315934	5.53787
chr9	92618950	92619050	5.95939
chr9	93446610	93446710	7.22074
chr9	94314963	94315063	6.05499
chr9	94519975	94520075	5.28446
chr9	94315190	94315290	16.1602
chr9	94331624	94331724	5.24098
chr9	92226572	92226672	4.81574
chr9	93447227	93447327	2.30311
chr9	94569705	94569805	3.11154
chr9	93259109	93259209	2.51153
chr9	92325935	92326035	3.4571
chr9	94038076	94038176	8.10748
chr9	94308362	94308462	5.15408
chr9	91425004	91425104	13.0528
chr9	92301600	92301700	2.61102
chr9	93677905	93678005	4.01312
chr9	94325224	94325324	3.68972
chr9	96933291	96933391	2.7691
chr9	98784807	98784907	2.9775
chr9	97121908	97122008	30.0376
chr9	97130085	97130185	4.71202
chr9	97138370	97138470	4.63773
chr9	95508196	95508296	7.38489
chr9	95467249	95467349	4.13726
chr9	96941831	96941931	2.66437
chr9	97343309	97343409	2.32847
chr9	96491327	96491427	4.40856
chr9	96933699	96933799	7.25713
chr9	96794423	96794523	2.35103
chr9	96818994	96819094	3.22518
chr9	98736009	98736109	3.90589
chr9	95508585	95508685	30.8723
chr9	96819358	96819458	6.69837
chr9	97900706	97900806	14.7516
chr9	96925927	96926027	4.71559
chr9	97483005	97483105	3.34248
chr9	97179909	97180009	6.88338
chr9	97900808	97900908	13.3422
chr9	97122700	97122800	2.91588
chr9	96418178	96418278	2.43168
chr9	96819616	96819716	3.14907
chr9	95099301	95099401	2.83615
chr9	95959462	95959562	3.89879
chr9	99105180	99105280	2.56315
chr9	96942572	96942672	4.27753
chr9	95509050	95509150	7.54705
chr9	97139323	97139423	3.06648
chr9	98122383	98122483	2.54325
chr9	97180333	97180433	24.7299
chr9	97147723	97147823	2.81627
chr9	98220901	98221001	6.77076
chr9	97147928	97148028	4.76104
chr9	97139822	97139922	2.90409
chr9	98122865	98122965	5.00207
chr9	97131604	97131704	8.73833
chr9	97238167	97238267	3.91709
chr9	97148204	97148304	3.53333
chr9	97910097	97910197	5.03692
chr9	97910178	97910278	4.70306
chr9	97148481	97148581	2.48269
chr9	95100450	95100550	3.02949
chr9	96501277	96501377	4.32069
chr9	97132068	97132168	4.0852
chr9	96509642	96509742	3.50006
chr9	98123504	98123604	3.35243
chr9	95920024	95920124	6.18696
chr9	99221516	99221616	2.3938
chr9	95813628	95813728	4.87862
chr9	96756018	96756118	7.01694
chr9	97198469	97198569	7.28219
chr9	98255250	98255350	2.2397
chr9	97403430	97403530	3.96126
chr9	95101542	95101642	2.89792
chr9	97198700	97198800	3.36126
chr9	95019698	95019798	3.75002
chr9	98124563	98124663	32.0118
chr9	97199041	97199141	3.1984
chr9	97199211	97199311	4.41555
chr9	97150254	97150354	3.18539
chr9	95446322	95446422	3.646
chr9	97199390	97199490	7.82504
chr9	96314830	96314930	2.60245
chr9	96896465	96896565	3.25253
chr9	95807269	95807369	26.4055
chr9	97134376	97134476	3.68089
chr9	95446910	95447010	3.29398
chr9	96790424	96790524	4.29775
chr9	97150951	97151051	40.6476
chr9	95111187	95111287	2.9048
chr9	95086651	95086751	2.36112
chr9	96012360	96012460	5.04785
chr9	96790632	96790732	4.48646
chr9	98207848	98207948	4.54771
chr9	98011320	98011420	3.60719
chr9	95897818	95897918	8.12231
chr9	97904877	97904977	3.82829
chr9	98732249	98732349	15.0623
chr9	98207955	98208055	4.11364
chr9	97036580	97036680	2.72556
chr9	95414899	95414999	5.1762
chr9	97135325	97135425	2.26444
chr9	98208770	98208870	5.44339
chr9	95112246	95112346	4.37538
chr9	98012403	98012503	4.985
chr9	97135871	97135971	6.89497
chr9	95907047	95907147	3.7195
chr9	96791832	96791932	2.47832
chr9	97152354	97152454	2.76878
chr9	96759186	96759286	7.24412
chr9	96947653	96947753	4.30077
chr9	96890300	96890400	5.66393
chr9	95112809	95112909	3.69588
chr9	97136212	97136312	4.55535
chr9	96759425	96759525	6.71129
chr9	97136439	97136539	3.51057
chr9	96890649	96890749	4.96506
chr9	96792339	96792439	2.67998
chr9	97153238	97153338	16.5235
chr9	96817512	96817612	7.47203
chr9	96932332	96932432	4.30111
chr9	95506928	95507028	5.50004
chr9	97153557	97153657	7.03004
chr9	98087625	98087725	3.03862
chr9	95507198	95507298	5.18937
chr9	96490302	96490402	4.55899
chr9	97293180	97293280	3.58217
chr9	99152813	99152913	2.45111
chr9	96818146	96818246	5.82088
chr9	99218568	99218668	27.1679
chr9	97121428	97121528	36.6426
chr9	95106250	95106350	5.63811
chr9	96818420	96818520	4.10437
chr9	95507795	95507895	4.73512
chr9	95106402	95106502	4.22809
chr9	104784162	104784262	34.1013
chr9	100528517	100528617	4.33962
chr9	101474757	101474857	3.98938
chr9	101409215	101409315	27.8846
chr9	104141297	104141397	4.74496
chr9	100450858	100450958	27.6847
chr9	100393554	100393654	3.07151
chr9	100586154	100586254	4.40737
chr9	104141736	104141836	4.82554
chr9	100529287	100529387	3.41151
chr9	102151523	102151623	3.47688
chr9	104785365	104785465	3.26426
chr9	103204451	103204551	28.1016
chr9	100292496	100292596	6.97373
chr9	101476462	101476562	2.82982
chr9	100292829	100292929	9.227
chr9	100346969	100347069	25.9845
chr9	101371120	101371220	17.767
chr9	100175257	100175357	2.40077
chr9	104783403	104783503	7.4198
chr9	100576870	100576970	3.71923
chr9	100179601	100179701	2.8313
chr9	101408530	101408630	28.0174
chr9	100442024	100442124	4.17901
chr9	105516055	105516155	2.64486
chr9	105525231	105525331	3.58477
chr9	109408290	109408390	3.57996
chr9	106320007	106320107	7.80977
chr9	106082849	106082949	15.6815
chr9	108934128	108934228	2.57521
chr9	105813854	105813954	5.38423
chr9	107337716	107337816	4.32044
chr9	107329556	107329656	9.39936
chr9	107485475	107485575	19.5038
chr9	109943224	109943324	3.26381
chr9	105544460	105544560	2.58038
chr9	109943670	109943770	3.72298
chr9	108870695	108870795	3.68615
chr9	109378588	109378688	5.18564
chr9	105635091	105635191	6.60027
chr9	109379028	109379128	5.14563
chr9	105635304	105635404	6.14709
chr9	109502053	109502153	5.23618
chr9	107331419	107331519	4.37872
chr9	109379400	109379500	4.67337
chr9	105529420	105529520	4.36477
chr9	107331663	107331763	2.65341
chr9	107487700	107487800	3.79855
chr9	105546361	105546461	2.47694
chr9	105243420	105243520	12.8584
chr9	105391049	105391149	7.01578
chr9	109020229	109020329	4.6465
chr9	106169695	106169795	4.97792
chr9	106038687	106038787	4.06107
chr9	105563794	105563894	5.22505
chr9	107333425	107333525	3.76245
chr9	109406548	109406648	3.91277
chr9	107334296	107334396	5.23255
chr9	113260440	113260540	2.23026
chr9	111736802	111736902	4.85028
chr9	114170012	114170112	4.65963
chr9	114424093	114424193	4.51795
chr9	111556919	111557019	5.03154
chr9	113260953	113261053	4.92746
chr9	114285113	114285213	2.97304
chr9	110156296	110156396	3.2358
chr9	113597025	113597125	7.19233
chr9	110156428	110156528	4.0857
chr9	112376580	112376680	3.85703
chr9	113163214	113163314	6.09737
chr9	113597499	113597599	8.26687
chr9	112376973	112377073	4.90431
chr9	111541784	111541884	13.9131
chr9	113163908	113164008	4.94892
chr9	114269883	114269983	4.86861
chr9	112869082	112869182	3.78728
chr9	111632203	111632303	14.5423
chr9	112058210	112058310	5.25131
chr9	113115033	113115133	6.29839
chr9	111632488	111632588	2.84378
chr9	111542401	111542501	16.9123
chr9	114311382	114311482	3.82091
chr9	114311607	114311707	7.32241
chr9	111542801	111542901	5.46762
chr9	111633054	111633154	2.295
chr9	112378571	112378671	4.43488
chr9	114377463	114377563	4.73038
chr9	114246573	114246673	2.85969
chr9	113542159	113542259	5.54439
chr9	114050162	114050262	22.6942
chr9	112190734	112190834	5.41516
chr9	112174357	112174457	2.71976
chr9	111527344	111527444	6.04425
chr9	113583599	113583699	5.67642
chr9	114050617	114050717	4.22402
chr9	112223787	112223887	6.23047
chr9	113043075	113043175	15.0083
chr9	113583781	113583881	4.65478
chr9	111544057	111544157	6.70365
chr9	113682394	113682494	4.88521
chr9	113584189	113584289	5.13185
chr9	113043497	113043597	16.5971
chr9	113109439	113109539	6.31833
chr9	112650649	112650749	3.96083
chr9	114174363	114174463	5.15211
chr9	113584535	113584635	5.04203
chr9	113543692	113543792	7.29287
chr9	113388169	113388269	4.07009
chr9	110168700	110168800	52.269
chr9	112659343	112659443	4.63869
chr9	112618465	112618565	25.083
chr9	110136517	110136617	4.03887
chr9	112471349	112471449	3.55468
chr9	112659762	112659862	33.8549
chr9	112659850	112659950	33.1273
chr9	112619150	112619250	4.66157
chr9	110137052	110137152	4.5153
chr9	114249573	114249673	6.99586
chr9	112472038	112472138	8.35358
chr9	112373878	112373978	4.483
chr9	112660703	112660803	5.63898
chr9	114381132	114381232	7.97096
chr9	114053450	114053550	13.9043
chr9	111653175	111653275	2.47878
chr9	110137697	110137797	7.52524
chr9	112374150	112374250	4.87128
chr9	113291706	113291806	7.28091
chr9	113373679	113373779	23.2139
chr9	110645765	110645865	3.35452
chr9	110875239	110875339	27.688
chr9	110137985	110138085	3.25863
chr9	113291971	113292071	5.24335
chr9	114643559	114643659	20.7102
chr9	113373849	113373949	32.8101
chr9	114053968	114054068	7.6058
chr9	112997296	112997396	4.01426
chr9	110138409	110138509	4.17815
chr9	114168884	114168984	7.4796
chr9	114643956	114644056	5.31325
chr9	113292331	113292431	27.2632
chr9	114054539	114054639	4.91466
chr9	110941823	110941923	19.7646
chr9	114267899	114267999	3.18421
chr9	116697897	116697997	5.57857
chr9	116700114	116700214	4.93745
chr9	116700331	116700431	6.15613
chr9	116682047	116682147	25.6977
chr9	119627039	119627139	3.40458
chr9	119475865	119475965	3.47527
chr9	116699026	116699126	15.4807
chr9	117940329	117940429	3.11658
chr9	116699557	116699657	15.4739
chr9	121761284	121761384	5.38725
chr9	120778476	120778576	6.39244
chr9	123416524	123416624	5.12544
chr9	124875082	124875182	5.95855
chr9	121205266	121205366	4.54286
chr9	124351174	124351274	5.59954
chr9	120845108	120845208	35.9212
chr9	120787877	120787977	33.8661
chr9	121402265	121402365	5.40585
chr9	120714309	120714409	2.23872
chr9	120902799	120902899	6.31841
chr9	121427315	121427415	2.94269
chr9	121402897	121402997	5.75602
chr9	120952413	120952513	7.02173
chr9	120846219	120846319	8.7506
chr9	121370582	121370682	3.71931
chr9	122910904	122911004	32.8842
chr9	123115668	123115768	4.0084
chr9	120928489	120928589	4.37449
chr9	121379060	121379160	3.43116
chr9	123115898	123115998	2.72414
chr9	124868986	124869086	14.4893
chr9	121371099	121371199	4.82171
chr9	120846949	120847049	3.56406
chr9	122911432	122911532	7.09409
chr9	123370203	123370303	6.10308
chr9	124943095	124943195	3.25643
chr9	123378452	123378552	4.95779
chr9	120847263	120847363	5.76499
chr9	123370450	123370550	4.63843
chr9	121822191	121822291	15.7594
chr9	122911852	122911952	6.89179
chr9	121773180	121773280	6.33986
chr9	120904855	120904955	14.4374
chr9	122846685	122846785	2.47342
chr9	122322603	122322703	5.4347
chr9	124518251	124518351	7.35933
chr9	122322851	122322951	3.90285
chr9	121380843	121380943	2.42516
chr9	121463070	121463170	4.88873
chr9	121168150	121168250	2.01283
chr9	122241370	122241470	4.34487
chr9	123101694	123101794	3.91452
chr9	121783030	121783130	4.13223
chr9	122241831	122241931	3.13227
chr9	121815949	121816049	5.22822
chr9	120439686	120439786	20.7725
chr9	121816134	121816234	12.2492
chr9	120857931	120858031	3.94112
chr9	121063048	121063148	6.21911
chr9	123381437	123381537	5.04254
chr9	120792856	120792956	2.96215
chr9	123381559	123381659	3.55023
chr9	120793118	120793218	3.3997
chr9	122595368	122595468	3.38841
chr9	122890395	122890495	3.13695
chr9	121776322	121776422	2.86729
chr9	121989343	121989443	19.856
chr9	121759952	121760052	4.7903
chr9	122849649	122849749	6.04897
chr9	123382150	123382250	6.28203
chr9	123382400	123382500	3.85265
chr9	121784971	121785071	5.22056
chr9	120605308	120605408	31.2861
chr9	120851321	120851421	6.11928
chr9	120728630	120728730	4.91508
chr9	123374634	123374734	3.95555
chr9	123374713	123374813	3.9974
chr9	124964043	124964143	4.94907
chr9	120851621	120851721	25.0853
chr9	121179476	121179576	2.82077
chr9	127941114	127941214	2.35024
chr9	127908316	127908416	4.46881
chr9	128522733	128522833	4.08036
chr9	128907749	128907849	6.04643
chr9	129808963	129809063	8.02253
chr9	129637117	129637217	4.08854
chr9	128916358	128916458	25.6656
chr9	128809882	128809982	7.31345
chr9	128523249	128523349	4.77959
chr9	129809450	129809550	29.0247
chr9	128810099	128810199	5.35645
chr9	127712437	127712537	5.59888
chr9	128523561	128523661	4.58136
chr9	129637661	129637761	24.5959
chr9	128916839	128916939	4.20756
chr9	128114184	128114284	24.8595
chr9	129637979	129638079	16.373
chr9	128818711	128818811	4.86012
chr9	128917123	128917223	5.59775
chr9	128114389	128114489	7.20029
chr9	128720608	128720708	5.18929
chr9	129818489	129818589	3.7372
chr9	128819075	128819175	3.64111
chr9	128909252	128909352	5.06722
chr9	129638301	129638401	3.82639
chr9	128704495	128704595	3.55752
chr9	129818851	129818951	3.23062
chr9	128909482	128909582	18.5968
chr9	128360598	128360698	5.35218
chr9	129638565	129638665	2.93581
chr9	127942917	127943017	15.1731
chr9	127369522	127369622	4.91343
chr9	128065857	128065957	3.27877
chr9	128360735	128360835	5.0038
chr9	129868149	129868249	5.43366
chr9	128909703	128909803	17.8553
chr9	128704970	128705070	6.13812
chr9	127713848	127713948	5.83964
chr9	128819749	128819849	2.2874
chr9	129639049	129639149	4.13794
chr9	129868310	129868410	6.49011
chr9	127369862	127369962	5.23117
chr9	129639171	129639271	2.98143
chr9	128066340	128066440	6.70944
chr9	129164217	129164317	14.4842
chr9	127370146	127370246	5.05981
chr9	128730108	128730208	5.98936
chr9	129868831	129868931	5.60106
chr9	128066747	128066847	6.25738
chr9	128886012	128886112	2.33748
chr9	127886564	127886664	4.11862
chr9	128828714	128828814	2.38647
chr9	128820708	128820808	2.47013
chr9	127108573	127108673	16.3934
chr9	129107504	129107604	3.88295
chr9	127444649	127444749	4.55698
chr9	128108259	128108359	6.78072
chr9	129804269	129804369	4.11928
chr9	128370610	128370710	5.3224
chr9	128288676	128288776	2.49039
chr9	127428521	127428621	2.17764
chr9	127731749	127731849	5.29675
chr9	128731241	128731341	5.35389
chr9	127445176	127445276	24.8921
chr9	127789254	127789354	3.20511
chr9	128821407	128821507	15.5086
chr9	129501450	129501550	3.70799
chr9	128108703	128108803	2.07121
chr9	127691112	127691212	4.80164
chr9	127445497	127445597	25.8716
chr9	127789656	127789756	23.4443
chr9	125233820	125233920	2.76177
chr9	129493764	129493864	2.52182
chr9	129501843	129501943	4.32345
chr9	128437012	128437112	4.67525
chr9	127454055	127454155	5.79697
chr9	129813456	129813556	26.9429
chr9	128191401	128191501	2.45654
chr9	129502107	129502207	3.22257
chr9	127790079	127790179	6.28659
chr9	126880778	126880878	29.5307
chr9	127446063	127446163	7.7217
chr9	128322598	128322698	2.28118
chr9	128109697	128109797	3.70404
chr9	128822562	128822662	2.37311
chr9	126881113	126881213	4.06947
chr9	127790527	127790627	4.9237
chr9	129813964	129814064	25.5452
chr9	128945730	128945830	34.153
chr9	128945800	128945900	42.436
chr9	128323337	128323437	3.21951
chr9	129503070	129503170	3.24089
chr9	127446888	127446988	5.48964
chr9	126504866	126504966	4.40171
chr9	129634237	129634337	2.79229
chr9	129822642	129822742	5.01999
chr9	128061414	128061514	4.66848
chr9	129830951	129831051	3.89189
chr9	126833000	126833100	5.08093
chr9	129888527	129888627	28.262
chr9	128946546	128946646	7.81443
chr9	129634836	129634936	3.89004
chr9	129880617	129880717	5.69458
chr9	128193107	128193207	5.1802
chr9	127210161	127210261	27.9164
chr9	129503992	129504092	3.28431
chr9	129635177	129635277	2.97008
chr9	128078778	128078878	2.28851
chr9	128807924	128808024	9.07227
chr9	129635421	129635521	8.11267
chr9	128111658	128111758	2.33932
chr9	129496199	129496299	4.21277
chr9	127407237	127407337	6.88786
chr9	127505514	127505614	2.18393
chr9	128128099	128128199	3.56103
chr9	128947387	128947487	2.91316
chr9	126833858	126833958	33.1294
chr9	129176824	129176924	35.332
chr9	128259322	128259422	2.58427
chr9	127423803	127423903	2.95756
chr9	128882181	128882281	2.00136
chr9	126883346	126883446	3.45694
chr9	129504905	129505005	4.88335
chr9	125236853	125236953	3.54939
chr9	128308921	128309021	3.16392
chr9	129095321	129095421	4.56529
chr9	127506166	127506266	2.23075
chr9	129496973	129497073	3.20035
chr9	128333791	128333891	7.4192
chr9	126883829	126883929	2.87759
chr9	128309349	128309449	45.6658
chr9	128907423	128907523	9.17375
chr9	127424725	127424825	4.74907
chr9	131474549	131474649	4.09837
chr9	132670665	132670765	4.69462
chr9	133399982	133400082	5.21211
chr9	132687258	132687358	3.62872
chr9	133334532	133334632	4.02705
chr9	134440419	134440519	5.73277
chr9	132892181	132892281	3.4533
chr9	134866543	134866643	6.37196
chr9	131860248	131860348	2.68408
chr9	133416828	133416928	3.94834
chr9	133752662	133752762	4.73137
chr9	131860334	131860434	2.49216
chr9	131475399	131475499	4.46702
chr9	133654484	133654584	3.18159
chr9	133400699	133400799	4.29349
chr9	131549409	131549509	4.19902
chr9	132893004	132893104	9.40704
chr9	131524912	131525012	5.41455
chr9	134040013	134040113	2.55376
chr9	132327859	132327959	8.89369
chr9	131475884	131475984	6.69993
chr9	132401654	132401754	4.14106
chr9	131197447	131197547	5.00626
chr9	133663278	133663378	5.44493
chr9	130886253	130886353	6.99535
chr9	133360302	133360402	3.78134
chr9	130714304	130714404	8.36321
chr9	131476347	131476447	4.51912
chr9	133663685	133663785	7.00779
chr9	131558286	131558386	6.5874
chr9	133401496	133401596	2.21974
chr9	133655550	133655650	4.77167
chr9	133336046	133336146	3.2397
chr9	133327899	133327999	8.27271
chr9	131198078	131198178	5.2072
chr9	130886812	130886912	3.15354
chr9	130706620	130706720	2.34554
chr9	133459112	133459212	3.26241
chr9	131304735	131304835	3.96415
chr9	132910391	132910491	2.94326
chr9	132328746	132328846	5.95102
chr9	133328266	133328366	3.31651
chr9	132689342	132689442	8.64096
chr9	132402700	132402800	5.77975
chr9	131558950	131559050	21.5243
chr9	134033034	134033134	7.58501
chr9	133656170	133656270	14.4298
chr9	132689507	132689607	7.10909
chr9	130780850	130780950	2.77659
chr9	133058275	133058375	4.43057
chr9	134033327	134033427	6.4569
chr9	131559499	131559599	4.08344
chr9	132329509	132329609	5.96592
chr9	133656709	133656809	5.18978
chr9	131477713	131477813	2.56529
chr9	133992655	133992755	2.64257
chr9	131559722	131559822	5.53468
chr9	132264218	132264318	39.4305
chr9	133763604	133763704	2.60982
chr9	132330099	132330199	2.98735
chr9	131207773	131207873	5.07751
chr9	133403235	133403335	2.51464
chr9	133739197	133739297	3.18015
chr9	133993139	133993239	2.8972
chr9	133468986	133469086	9.10468
chr9	133763954	133764054	2.23536
chr9	131560339	131560439	3.68379
chr9	130233309	130233409	40.5674
chr9	134026224	134026324	3.60552
chr9	130135131	130135231	22.8844
chr9	131626155	131626255	3.7941
chr9	131560634	131560734	3.0221
chr9	133739789	133739889	2.57776
chr9	134034670	134034770	4.63659
chr9	134034757	134034857	7.19453
chr9	130053446	130053546	7.59392
chr9	132896245	132896345	49.0155
chr9	131372498	131372598	4.59711
chr9	130135534	130135634	7.07547
chr9	134026827	134026927	6.11114
chr9	133994244	133994344	4.99477
chr9	132683532	132683632	5.06847
chr9	130709278	130709378	4.42873
chr9	133469969	133470069	3.56926
chr9	134166531	134166631	13.7002
chr9	133330921	133331021	27.6891
chr9	131234000	131234100	6.76765
chr9	133994768	133994868	4.59299
chr9	131496350	131496450	2.51562
chr9	131307921	131308021	2.96478
chr9	130578881	130578981	4.68994
chr9	133659149	133659249	3.44438
chr9	131234263	131234363	3.03318
chr9	134167005	134167105	23.2756
chr9	133331419	133331519	34.1975
chr9	134027849	134027949	2.56991
chr9	133995024	133995124	4.37137
chr9	134437676	134437776	5.39662
chr9	131308445	131308545	20.6046
chr9	133471139	133471239	3.23703
chr9	133020890	133020990	3.03882
chr9	133471627	133471727	23.2251
chr9	134028809	134028909	6.29469
chr9	133332534	133332634	3.73041
chr9	134029160	134029260	2.77933
chr9	133414747	133414847	4.83898
chr9	131497970	131498070	3.88347
chr9	133406670	133406770	2.2869
chr9	131260717	131260817	16.36
chr9	130138455	130138555	2.31213
chr9	130703779	130703879	26.9615
chr9	131621341	131621441	4.85984
chr9	130884136	130884236	5.71846
chr9	131523133	131523233	3.751
chr9	134439538	134439638	4.05746
chr9	132678595	132678695	5.48196
chr9	133030849	133030949	4.01446
chr9	130835402	130835502	3.14341
chr9	130884550	130884650	4.22731
chr9	132662267	132662367	2.87089
chr9	131498999	131499099	3.21104
chr9	134325226	134325326	4.06962
chr9	137088936	137089036	2.28733
chr9	136802361	136802461	4.69953
chr9	136941615	136941715	3.13967
chr9	137556085	137556185	4.61975
chr9	136867995	136868095	5.96066
chr9	137220359	137220459	5.23828
chr9	135917821	135917921	3.39437
chr9	137392356	137392456	3.50902
chr9	137728318	137728418	6.51203
chr9	136008037	136008137	4.59686
chr9	137580878	137580978	3.7246
chr9	137122211	137122311	3.36819
chr9	137187815	137187915	7.13122
chr9	136942132	136942232	3.90429
chr9	137613912	137614012	5.8836
chr9	135918206	135918306	7.0908
chr9	137728613	137728713	3.09478
chr9	136483479	136483579	7.82373
chr9	136794851	136794951	5.98245
chr9	137007831	137007931	5.37428
chr9	137581372	137581472	3.24811
chr9	137122600	137122700	2.52653
chr9	137204595	137204695	36.5159
chr9	136721258	136721358	3.86817
chr9	137220971	137221071	5.02437
chr9	138277955	138278055	4.82298
chr9	135918677	135918777	3.43617
chr9	136483945	136484045	5.90071
chr9	137835667	137835767	6.1629
chr9	137221340	137221440	6.7259
chr9	136860923	136861023	2.50197
chr9	137721149	137721249	4.9231
chr9	137295137	137295237	4.29742
chr9	137721242	137721342	4.81574
chr9	136435199	136435299	5.50651
chr9	137582149	137582249	2.84016
chr9	136427085	136427185	3.40307
chr9	136738366	136738466	4.52888
chr9	136705631	136705731	14.2426
chr9	135919182	135919282	26.3166
chr9	138278648	138278748	2.6942
chr9	136845100	136845200	3.25511
chr9	136705861	136705961	12.7783
chr9	136722232	136722332	3.38525
chr9	137279348	137279448	41.0969
chr9	135821211	135821311	4.15083
chr9	137254846	137254946	3.6896
chr9	136476650	136476750	7.16627
chr9	136673235	136673335	3.58338
chr9	136542207	136542307	6.50428
chr9	136435757	136435857	5.55269
chr9	136116280	136116380	19.8519
chr9	136673380	136673480	4.85104
chr9	137107591	137107691	4.15344
chr9	136796286	136796386	2.58186
chr9	136370324	136370424	2.95922
chr9	137517257	137517357	2.21284
chr9	135919842	135919942	19.433
chr9	136804747	136804847	4.01954
chr9	135821704	135821804	6.8582
chr9	136673650	136673750	3.36228
chr9	137583094	137583194	2.3491
chr9	136739315	136739415	5.60523
chr9	136477200	136477300	9.46827
chr9	137615949	137616049	6.80983
chr9	136862267	136862367	6.09094
chr9	136845948	136846048	2.64695
chr9	138279507	138279607	5.61223
chr9	136723087	136723187	9.25525
chr9	136379153	136379253	4.56224
chr9	138279699	138279799	6.65952
chr9	137386923	137387023	3.84744
chr9	136805388	136805488	2.59514
chr9	136829950	136830050	3.47711
chr9	135822346	135822446	6.41166
chr9	136805510	136805610	3.52532
chr9	136862877	136862977	3.26985
chr9	137608491	137608591	4.01571
chr9	137346492	137346592	6.44358
chr9	136928667	136928767	3.33953
chr9	138280338	138280438	6.07596
chr9	136846816	136846916	3.25666
chr9	136707546	136707646	18.1968
chr9	137199128	137199228	3.10738
chr9	136806047	136806147	2.56251
chr9	137273061	137273161	8.26637
chr9	136830709	136830809	4.3953
chr9	136847140	136847240	2.47198
chr9	136494974	136495074	4.28883
chr9	136953749	136953849	5.70484
chr9	137584550	137584650	2.68619
chr9	136724450	136724550	6.3853
chr9	136847329	136847429	3.55158
chr9	136364039	136364139	3.03223
chr9	135503879	135503979	3.94981
chr9	136667150	136667250	6.48556
chr9	136216653	136216753	4.67129
chr9	137175085	137175185	2.66388
chr9	136831090	136831190	5.82661
chr9	137117901	137118001	2.6767
chr9	136470777	136470877	3.81277
chr9	136847747	136847847	4.57622
chr9	136831354	136831454	7.32202
chr9	137232827	137232927	8.10887
chr9	136937870	136937970	5.31075
chr9	137110025	137110125	2.92678
chr9	137552359	137552459	6.01015
chr9	137085502	137085602	2.79442
chr9	138306150	138306250	2.97832
chr9	137110119	137110219	3.39671
chr9	138281664	138281764	4.02921
chr9	137872049	137872149	4.79331
chr9	137233150	137233250	3.57294
chr9	136938200	136938300	5.29157
chr9	136364930	136365030	4.01995
chr9	136438699	136438799	4.22561
chr9	137618346	137618446	3.37992
chr9	136430561	136430661	4.21913
chr9	137044984	137045084	3.40232
chr9	138282024	138282124	5.8431
chr9	136496249	136496349	2.94276
chr9	136840363	136840463	3.86361
chr9	136365211	136365311	6.07149
chr9	137233554	137233654	6.3096
chr9	137086141	137086241	2.98627
chr9	137618601	137618701	4.01177
chr9	136807631	136807731	4.55871
chr9	136496498	136496598	2.31782
chr9	136881518	136881618	18.7532
chr9	137594286	137594386	4.54545
chr9	137233816	137233916	4.14997
chr9	136701391	136701491	6.26091
chr9	136693272	136693372	34.1618
chr9	136545896	136545996	3.14682
chr9	136939097	136939197	19.0497
chr9	136365659	136365759	7.50627
chr9	136955556	136955656	3.67947
chr9	138307313	138307413	4.20357
chr9	136849102	136849202	3.42879
chr9	138282810	138282910	5.4415
chr9	137062221	137062321	7.67012
chr9	137086818	137086918	3.90056
chr9	137226075	137226175	5.7462
chr9	136497096	136497196	30.1867
chr9	137242620	137242720	8.61008
chr9	136955939	136956039	4.60766
chr9	136218648	136218748	5.73238
chr9	137594951	137595051	4.18909
chr9	137062450	137062550	3.85266
chr9	136407139	136407239	6.57944
chr9	136357999	136358099	13.3842
chr9	137234581	137234681	3.32076
chr9	137046239	137046339	4.62595
chr9	137128166	137128266	3.53269
chr9	137587021	137587121	2.45968
chr9	136940001	136940101	20.175
chr9	136841716	136841816	2.39236
chr9	136432252	136432352	3.90142
chr9	135908037	135908137	3.26412
chr9	137235151	137235251	13.3726
chr9	136694519	136694619	21.4567
chr9	136817399	136817499	3.1728
chr9	136923931	136924031	3.9081
chr9	136366933	136367033	4.78032
chr9	137243478	137243578	2.33962
chr9	136383395	136383495	3.76881
chr9	137612212	137612312	5.54209
chr9	135908300	135908400	5.69198
chr9	137063388	137063488	3.11026
chr9	137096228	137096328	3.40146
chr9	137301102	137301202	4.59882
chr9	137129085	137129185	3.57852
chr9	137063514	137063614	3.61068
chr9	137555031	137555131	7.77113
chr9	135924885	135924985	6.53992
chr9	136940703	136940803	6.67671
chr9	136440980	136441080	6.23835
chr9	135933148	135933248	8.04497
chr9	136006988	136007088	5.92813
chr9	136809789	136809889	6.02207
chr9	136424899	136424999	5.36791
chr9	137129467	137129567	6.31446
chr9	137186818	137186918	2.71293
chr9	137064010	137064110	8.67287
chr9	137301526	137301626	3.15048
chr9	136441393	136441493	3.70124
chr9	136441500	136441600	6.71471
chr9	136474287	136474387	24.476
chr9	137236207	137236307	4.31233
chr9	137580361	137580461	6.45129
chr9	137449288	137449388	5.30886
chr9	137064300	137064400	3.65438
chr9_KI270719v1_random	43725	43825	5.95842
chr7	1585123	1585223	5.40213
chr7	2662399	2662499	7.88232
chr7	1540161	1540261	6.83516
chr7	4763650	4763750	4.41648
chr7	4792454	4792554	5.81213
chr7	4997250	4997350	8.38472
chr7	4989212	4989312	2.9186
chr7	979201	979301	5.03141
chr7	2662704	2662804	5.97432
chr7	2445811	2445911	5.78025
chr7	3813891	3813991	2.7112
chr7	193016	193116	4.61422
chr7	2380269	2380369	3.13551
chr7	2613824	2613924	15.1748
chr7	578101	578201	4.12739
chr7	2109995	2110095	4.72738
chr7	4793113	4793213	4.65443
chr7	2433750	2433850	35.1937
chr7	2728725	2728825	35.9889
chr7	1540975	1541075	2.9157
chr7	1037245	1037345	3.54321
chr7	1467339	1467439	4.69226
chr7	721884	721984	2.90381
chr7	148500	148600	6.00763
chr7	2614288	2614388	4.86616
chr7	975987	976087	4.34391
chr7	1545399	1545499	6.60982
chr7	1746155	1746255	5.96062
chr7	2254093	2254193	3.85771
chr7	566569	566669	3.98613
chr7	1127775	1127875	3.59757
chr7	1815914	1816014	4.02855
chr7	996787	996887	2.78965
chr7	878130	878230	3.71828
chr7	2090550	2090650	2.43257
chr7	1467999	1468099	2.79759
chr7	1164950	1165050	15.1167
chr7	1058510	1058610	4.22037
chr7	984798	984898	3.39553
chr7	898823	898923	13.9469
chr7	1066896	1066996	3.80559
chr7	1587167	1587267	14.1385
chr7	2729969	2730069	5.2164
chr7	997330	997430	5.02646
chr7	1542099	1542199	3.73161
chr7	2234379	2234479	3.32707
chr7	1148928	1149028	2.4612
chr7	1951831	1951931	4.04089
chr7	1091670	1091770	3.86221
chr7	968799	968899	3.15416
chr7	1542321	1542421	3.60702
chr7	780496	780596	4.03357
chr7	2435327	2435427	4.87711
chr7	1587459	1587559	3.81421
chr7	2730264	2730364	4.80484
chr7	964941	965041	2.99182
chr7	260476	260576	6.12325
chr7	2234800	2234900	22.6773
chr7	895450	895550	3.64948
chr7	498152	498252	7.54521
chr7	764387	764487	5.69953
chr7	1542678	1542778	3.5392
chr7	2537999	2538099	2.3792
chr7	1464903	1465003	11.8342
chr7	985686	985786	5.89085
chr7	2718332	2718432	12.8931
chr7	1129047	1129147	3.26944
chr7	1129125	1129225	3.24505
chr7	764657	764757	5.89254
chr7	1149733	1149833	5.43729
chr7	1567555	1567655	4.58744
chr7	2235150	2235250	3.58127
chr7	4766609	4766709	6.26685
chr7	2132958	2133058	2.45167
chr7	2726886	2726986	3.43802
chr7	1543221	1543321	14.9892
chr7	2145415	2145515	3.70173
chr7	1129600	1129700	5.18045
chr7	1092728	1092828	4.97291
chr7	2133167	2133267	2.23919
chr7	4791392	4791492	7.68866
chr7	785721	785821	13.6541
chr7	986457	986557	3.22748
chr7	4767056	4767156	28.8208
chr7	2133471	2133571	4.74681
chr7	1175096	1175196	16.4576
chr7	2723363	2723463	3.00848
chr7	4767388	4767488	7.08803
chr7	1048150	1048250	2.83079
chr7	1150543	1150643	17.5192
chr7	200316	200416	5.02996
chr7	1093289	1093389	5.33006
chr7	1543913	1544013	4.45243
chr7	720647	720747	4.1146
chr7	2432821	2432921	6.393
chr7	1744666	1744766	3.25103
chr7	4792048	4792148	4.82249
chr7	1093549	1093649	6.1687
chr7	6654777	6654877	4.57208
chr7	7154559	7154659	4.51123
chr7	7982078	7982178	4.12967
chr7	5065734	5065834	5.58638
chr7	5622855	5622955	3.90649
chr7	6622400	6622500	4.88284
chr7	6655291	6655391	3.73077
chr7	7572861	7572961	7.86031
chr7	6024658	6024758	2.61169
chr7	5303802	5303902	3.7268
chr7	6622744	6622844	5.71959
chr7	5500474	5500574	7.47418
chr7	8343300	8343400	2.29001
chr7	5304100	5304200	3.83436
chr7	5361641	5361741	3.20615
chr7	6623273	6623373	15.7748
chr7	5501125	5501225	5.14305
chr7	5066999	5067099	5.34924
chr7	5443918	5444018	6.93729
chr7	7573900	7574000	3.01769
chr7	5230974	5231074	30.5614
chr7	6164861	6164961	13.9049
chr7	7574067	7574167	3.04601
chr7	7721545	7721645	2.73787
chr7	5009993	5010093	4.08984
chr7	8352377	8352477	2.90745
chr7	6402785	6402885	3.54743
chr7	6623963	6624063	5.36573
chr7	8303394	8303494	2.94537
chr7	5370701	5370801	35.157
chr7	8352680	8352780	2.86721
chr7	5010403	5010503	6.92535
chr7	6403110	6403210	2.97105
chr7	5362756	5362856	2.55021
chr7	7877774	7877874	3.3063
chr7	8353008	8353108	6.64396
chr7	5068075	5068175	3.37848
chr7	5232181	5232281	5.74657
chr7	5428796	5428896	3.12043
chr7	6690395	6690495	32.8227
chr7	6461159	6461259	6.99131
chr7	6600461	6600561	3.83312
chr7	6690550	6690650	25.9805
chr7	6330106	6330206	2.68363
chr7	5232459	5232559	14.3284
chr7	5846902	5847002	5.23917
chr7	5011343	5011443	4.64031
chr7	5527509	5527609	4.37724
chr7	5068771	5068871	28.5427
chr7	8353787	8353887	19.4333
chr7	5527672	5527772	5.52773
chr7	5847258	5847358	5.6352
chr7	5232891	5232991	5.07589
chr7	5495337	5495437	3.93273
chr7	5397091	5397191	2.15923
chr7	5495456	5495556	2.99937
chr7	5421799	5421899	2.12647
chr7	8354527	8354627	6.02661
chr7	5741364	5741464	4.34057
chr7	6880122	6880222	5.84677
chr7	8346519	8346619	3.82607
chr7	6880270	6880370	5.23021
chr7	6159419	6159519	4.76689
chr7	5495899	5495999	5.42697
chr7	5307517	5307617	3.29425
chr7	6700492	6700592	3.62464
chr7	5496262	5496362	3.73651
chr7	8027653	8027753	2.58703
chr7	5357074	5357174	5.74673
chr7	6413862	6413962	4.3712
chr7	6692513	6692613	4.37789
chr7	5308068	5308168	3.01159
chr7	8355511	8355611	3.66026
chr7	7724962	7725062	4.2582
chr7	6594531	6594631	3.35702
chr7	5972086	5972186	3.64536
chr7	6160524	6160624	4.35865
chr7	6160599	6160699	5.04857
chr7	6881651	6881751	2.98927
chr7	5423575	5423675	4.17817
chr7	6160861	6160961	6.46587
chr7	5972501	5972601	4.73311
chr7	5481152	5481252	3.2729
chr7	5972764	5972864	4.748
chr7	7234470	7234570	4.05163
chr7	6751283	6751383	4.68639
chr7	7726161	7726261	7.24361
chr7	6407285	6407385	7.09058
chr7	5620955	5621055	3.5986
chr7	6653199	6653299	29.8855
chr7	6407550	6407650	2.7048
chr7	5973406	5973506	4.42729
chr7	9438756	9438856	2.40222
chr7	5064450	5064550	7.25513
chr7	7243493	7243593	7.79955
chr7	8087328	8087428	3.72769
chr7	7546711	7546811	2.43058
chr7	6752174	6752274	5.26972
chr7	7243726	7243826	34.9238
chr7	5122049	5122149	3.15478
chr7	6654042	6654142	4.68461
chr7	6621392	6621492	3.72187
chr7	5499155	5499255	3.54759
chr7	6588732	6588832	4.01197
chr7	6867302	6867402	2.44288
chr7	6752607	6752707	4.13193
chr7	6654320	6654420	4.83308
chr7	5065133	5065233	5.54828
chr7	6023650	6023750	4.65917
chr7	6408776	6408876	5.12205
chr7	5352000	5352100	2.73543
chr7	5302949	5303049	3.23346
chr7	5491380	5491480	3.09811
chr7	6163139	6163239	6.10448
chr7	10983032	10983132	5.56151
chr7	13588149	13588249	4.99746
chr7	10983400	10983500	7.60341
chr7	14415924	14416024	6.46719
chr7	11745468	11745568	3.85953
chr7	13670788	13670888	2.44727
chr7	13670985	13671085	3.5046
chr7	13572643	13572743	3.87972
chr7	12688545	12688645	45.3864
chr7	12688957	12689057	6.034
chr7	13475802	13475902	3.43222
chr7	11944220	11944320	3.18371
chr7	10453338	10453438	3.91166
chr7	13361493	13361593	3.36091
chr7	13648654	13648754	4.78581
chr7	11936699	11936799	5.13164
chr7	11945000	11945100	3.76314
chr7	11936904	11937004	4.28221
chr7	12232024	12232124	2.69427
chr7	12453281	12453381	3.31491
chr7	11822706	11822806	4.06306
chr7	11593433	11593533	2.95341
chr7	11446142	11446242	6.10212
chr7	13674699	13674799	4.17532
chr7	13674933	13675033	5.48646
chr7	11102655	11102755	3.18885
chr7	11831949	11832049	4.86118
chr7	13667109	13667209	2.40364
chr7	12774453	12774553	3.82648
chr7	11996283	11996383	4.98841
chr7	13364306	13364406	5.96788
chr7	12536934	12537034	4.1468
chr7	13569229	13569329	3.31551
chr7	13569350	13569450	2.53338
chr7	11636170	11636270	4.24956
chr7	11996600	11996700	4.10996
chr7	13676067	13676167	6.08283
chr7	11947574	11947674	2.90174
chr7	12824107	12824207	4.58775
chr7	12775181	12775281	5.93195
chr7	13676387	13676487	3.41292
chr7	11841422	11841522	2.7054
chr7	13676710	13676810	5.85752
chr7	12530438	12530538	6.15936
chr7	10990672	10990772	3.6924
chr7	10982542	10982642	3.39034
chr7	12498506	12498606	5.07596
chr7	11744830	11744930	3.20258
chr7	13669904	13670004	2.48012
chr7	17793599	17793699	2.23292
chr7	17343111	17343211	5.02495
chr7	16462509	16462609	16.6953
chr7	17794007	17794107	23.8496
chr7	17434372	17434472	4.51547
chr7	16165003	16165103	3.66614
chr7	17435212	17435312	4.10467
chr7	17435568	17435668	5.43091
chr7	16600199	16600299	7.5191
chr7	17247498	17247598	18.742
chr7	17018227	17018327	2.88658
chr7	16949083	16949183	5.41698
chr7	19697649	19697749	4.13588
chr7	16117747	16117847	3.3107
chr7	19698031	19698131	7.17014
chr7	22121814	22121914	20.8151
chr7	21491057	21491157	4.8096
chr7	22117810	22117910	4.4993
chr7	23039535	23039635	5.86055
chr7	23129632	23129732	2.97581
chr7	24882859	24882959	3.42066
chr7	20401787	20401887	4.65729
chr7	23469977	23470077	7.89702
chr7	22946071	22946171	6.96019
chr7	22438233	22438333	5.81022
chr7	21430670	21430770	5.54466
chr7	21889457	21889557	2.34034
chr7	22110677	22110777	4.22431
chr7	24883714	24883814	6.77734
chr7	24707788	24707888	2.79496
chr7	23036616	23036716	3.39591
chr7	23167805	23167905	2.88491
chr7	22111242	22111342	6.33667
chr7	22946940	22947040	6.14258
chr7	21906570	21906670	4.76253
chr7	24876116	24876216	3.0641
chr7	22869342	22869442	12.0246
chr7	23455245	23455345	2.44235
chr7	23397949	23398049	2.30076
chr7	21477048	21477148	3.67544
chr7	23406401	23406501	2.28017
chr7	23414576	23414676	7.0234
chr7	23312251	23312351	4.08425
chr7	23041891	23041991	4.38112
chr7	22419501	22419601	5.28734
chr7	23398649	23398749	3.33225
chr7	20785445	20785545	3.59852
chr7	20797746	20797846	6.09027
chr7	23128355	23128455	4.85933
chr7	23181595	23181695	4.25613
chr7	23468473	23468573	4.04527
chr7	23398905	23399005	9.12994
chr7	22493703	22493803	6.378
chr7	22108767	22108867	19.9154
chr7	23468730	23468830	3.96311
chr7	23300868	23300968	3.77163
chr7	23997211	23997311	5.60554
chr7	23415649	23415749	4.55514
chr7	22510437	22510537	2.6727
chr7	21511098	21511198	24.7323
chr7	24882145	24882245	4.47408
chr7	23362601	23362701	2.75367
chr7	22572054	22572154	17.2689
chr7	24886464	24886564	2.92389
chr7	24882282	24882382	4.14222
chr7	29923589	29923689	2.73704
chr7	27154675	27154775	14.0902
chr7	29923945	29924045	4.56319
chr7	27122205	27122305	2.91855
chr7	29915818	29915918	3.653
chr7	26164237	26164337	2.06651
chr7	27171939	27172039	3.87465
chr7	25124007	25124107	2.57048
chr7	29400711	29400811	2.43365
chr7	29564462	29564562	5.2817
chr7	29564690	29564790	3.55791
chr7	28819306	28819406	5.14003
chr7	29212561	29212661	5.07093
chr7	29564855	29564955	3.00498
chr7	29638780	29638880	4.18939
chr7	25125169	25125269	3.38849
chr7	29213081	29213181	3.00604
chr7	29565344	29565444	3.63588
chr7	27525654	27525754	3.84251
chr7	27198111	27198211	24.3211
chr7	29565617	29565717	4.40183
chr7	26175972	26176072	4.81465
chr7	25045818	25045918	3.55559
chr7	29510600	29510700	3.52753
chr7	26184979	26185079	5.86579
chr7	29684245	29684345	4.25205
chr7	27833125	27833225	6.77363
chr7	26178537	26178637	3.16543
chr7	27128914	27129014	21.3671
chr7	32879486	32879586	4.69352
chr7	30524282	30524382	5.13726
chr7	32826314	32826414	5.40307
chr7	34931581	34931681	2.57894
chr7	33014670	33014770	5.85251
chr7	32486462	32486562	4.0001
chr7	32490589	32490689	6.33797
chr7	33129615	33129715	6.38788
chr7	34198661	34198761	5.21457
chr7	32728367	32728467	3.92953
chr7	32490778	32490878	4.95641
chr7	32704069	32704169	3.94054
chr7	30561900	30562000	5.04563
chr7	32917168	32917268	5.07635
chr7	30791352	30791452	15.2198
chr7	30078659	30078759	3.30541
chr7	32352026	32352126	3.45255
chr7	32917284	32917384	7.15178
chr7	34297800	34297900	15.0204
chr7	32700800	32700900	2.53179
chr7	34298196	34298296	11.752
chr7	30554549	30554649	6.5902
chr7	30013896	30013996	2.62057
chr7	30550700	30550800	2.59581
chr7	30558907	30559007	3.66811
chr7	30014194	30014294	3.54902
chr7	32778987	32779087	4.79085
chr7	30026509	30026609	3.75079
chr7	30157676	30157776	4.03887
chr7	34196402	34196502	5.04377
chr7	30505851	30505951	5.15871
chr7	30014450	30014550	4.10264
chr7	32869410	32869510	34.424
chr7	30452856	30452956	4.68253
chr7	30285210	30285310	4.2637
chr7	30559646	30559746	2.60325
chr7	33095174	33095274	5.47577
chr7	30559800	30559900	2.44976
chr7	30563899	30563999	4.00495
chr7	34201245	34201345	5.24739
chr7	32869980	32870080	39.567
chr7	33005287	33005387	6.0697
chr7	30371623	30371723	31.2583
chr7	30285618	30285718	2.7943
chr7	30633812	30633912	4.25259
chr7	30425050	30425150	4.5956
chr7	30425268	30425368	4.28962
chr7	32870556	32870656	4.25996
chr7	32559258	32559358	7.76602
chr7	32584031	32584131	4.39201
chr7	32457215	32457315	14.0761
chr7	32875088	32875188	2.11728
chr7	34915044	34915144	3.02931
chr7	36855491	36855591	12.005
chr7	36155062	36155162	8.52098
chr7	39464645	39464745	16.524
chr7	39952250	39952350	2.75014
chr7	39465074	39465174	43.0791
chr7	39796850	39796950	5.76591
chr7	36225531	36225631	4.283
chr7	36254299	36254399	3.06576
chr7	35697267	35697367	12.9029
chr7	36201190	36201290	4.37849
chr7	36356958	36357058	5.39636
chr7	36156265	36156365	5.49288
chr7	36193350	36193450	3.39044
chr7	35673209	35673309	4.60301
chr7	35697915	35698015	13.6135
chr7	36193556	36193656	3.15809
chr7	35800352	35800452	5.40353
chr7	36271550	36271650	3.22544
chr7	38725029	38725129	2.85757
chr7	36238954	36239054	2.52052
chr7	39949860	39949960	5.22802
chr7	36279931	36280031	2.57937
chr7	39466821	39466921	4.29636
chr7	39950249	39950349	7.07081
chr7	39950551	39950651	5.23226
chr7	39950650	39950750	6.68805
chr7	35699075	35699175	6.68122
chr7	36280800	36280900	3.0084
chr7	39987940	39988040	28.979
chr7	36154346	36154446	4.8324
chr7	39951464	39951564	22.1275
chr7	38980692	38980792	5.02581
chr7	36154531	36154631	4.1316
chr7	39632035	39632135	3.44332
chr7	39951755	39951855	4.73292
chr7	36326735	36326835	14.7149
chr7	38981179	38981279	15.5823
chr7	44382954	44383054	5.51086
chr7	43613092	43613192	3.83275
chr7	44014500	44014600	4.92119
chr7	44006394	44006494	5.29079
chr7	44883009	44883109	23.2946
chr7	44539041	44539141	7.63685
chr7	44834366	44834466	4.31422
chr7	44539593	44539693	5.43223
chr7	44007110	44007210	5.34824
chr7	44490459	44490559	3.59755
chr7	42909488	42909588	4.24811
chr7	43876194	43876294	3.34214
chr7	44539921	44540021	4.4031
chr7	44769678	44769778	4.49963
chr7	42910119	42910219	14.2597
chr7	44384827	44384927	34.8991
chr7	42910407	42910507	5.75242
chr7	42935067	42935167	2.48946
chr7	44213163	44213263	3.86933
chr7	44770161	44770261	4.65811
chr7	44540989	44541089	3.39298
chr7	44385253	44385353	6.64043
chr7	44884989	44885089	5.93708
chr7	44606584	44606684	19.7132
chr7	43631949	43632049	7.47045
chr7	43952696	43952796	6.93795
chr7	44624369	44624469	32.248
chr7	44485215	44485315	2.78528
chr7	40094826	40094926	45.6849
chr7	42937430	42937530	8.19446
chr7	43953435	43953535	3.67106
chr7	43412881	43412981	15.3012
chr7	43609572	43609672	3.48341
chr7	43249228	43249328	2.64392
chr7	44068860	44068960	13.1363
chr7	44060988	44061088	3.34303
chr7	43807054	43807154	2.53674
chr7	44708481	44708581	2.72058
chr7	44708901	44709001	4.32433
chr7	44536873	44536973	2.25367
chr7	44618865	44618965	6.62834
chr7	43955357	43955457	3.1415
chr7	43627861	43627961	6.5995
chr7	44578158	44578258	2.64066
chr7	44513337	44513437	4.24793
chr7	43628648	43628748	8.60753
chr7	44767679	44767779	5.4779
chr7	47275414	47275514	7.48725
chr7	49684048	49684148	3.52178
chr7	45075988	45076088	36.6007
chr7	45809353	45809453	5.27295
chr7	45084379	45084479	2.96862
chr7	45109150	45109250	2.86363
chr7	45076560	45076660	3.41954
chr7	45084795	45084895	5.9743
chr7	49680588	49680688	5.32231
chr7	45082891	45082991	6.0708
chr7	47303230	47303330	2.36245
chr7	47369083	47369183	22.5824
chr7	45814872	45814972	6.07355
chr7	53764283	53764383	2.87261
chr7	53764407	53764507	5.04763
chr7	51028275	51028375	3.29033
chr7	53780848	53780948	2.41166
chr7	53793197	53793297	2.62923
chr7	53682891	53682991	5.58335
chr7	51835596	51835696	3.76177
chr7	53764750	53764850	2.69802
chr7	50426676	50426776	3.35854
chr7	51029001	51029101	31.998
chr7	54735832	54735932	6.60454
chr7	54736041	54736141	5.74937
chr7	54985819	54985919	2.73063
chr7	50451630	50451730	6.94247
chr7	53765473	53765573	4.87387
chr7	51025303	51025403	3.7381
chr7	54981999	54982099	7.86204
chr7	51017200	51017300	31.4077
chr7	53766144	53766244	5.51079
chr7	54990939	54991039	7.83297
chr7	54995219	54995319	5.73569
chr7	51026300	51026400	5.7571
chr7	54987097	54987197	3.80886
chr7	53713300	53713400	2.42572
chr7	53791199	53791299	2.96342
chr7	50424314	50424414	15.634
chr7	54970942	54971042	12.9412
chr7	53766724	53766824	4.59764
chr7	53811735	53811835	9.09258
chr7	51026596	51026696	6.85382
chr7	53680949	53681049	4.23647
chr7	54737770	54737870	2.61092
chr7	54934556	54934656	5.61293
chr7	51026935	51027035	6.56907
chr7	51043472	51043572	4.79213
chr7	53710200	53710300	2.14278
chr7	51027433	51027533	7.67497
chr7	50446024	50446124	14.9292
chr7	55211200	55211300	4.14615
chr7	58072291	58072391	2.62564
chr7	56007961	56008061	5.49495
chr7	55209287	55209387	3.63382
chr7	55207443	55207543	2.49273
chr7	55457455	55457555	2.73427
chr7	55953150	55953250	4.73545
chr7	55465810	55465910	4.56315
chr7	55457867	55457967	5.19065
chr7	55939208	55939308	24.7204
chr7	56080502	56080602	2.86729
chr7	55898301	55898401	5.66959
chr7	55206247	55206347	33.0465
chr7	55472676	55472776	8.05085
chr7	55464499	55464599	7.70919
chr7	55210552	55210652	2.55534
chr7	56586889	56586989	2.53498
chr7	55945842	55945942	2.61453
chr7	55208728	55208828	7.51574
chr7	64469267	64469367	3.46792
chr7	64994588	64994688	5.86949
chr7	64709414	64709514	25.0239
chr7	64978237	64978337	7.75926
chr7	64374581	64374681	13.4295
chr7	64521549	64521649	5.49622
chr7	64838872	64838972	3.72394
chr7	64494799	64494899	5.3324
chr7	64355027	64355127	9.44556
chr7	61867812	61867912	8.01772
chr7	64858318	64858418	5.17607
chr7	64918223	64918323	3.29211
chr7	64707300	64707400	3.34838
chr7	64943000	64943100	7.97042
chr7	64839576	64839676	24.7567
chr7	64521124	64521224	27.7971
chr7	61654400	61654500	2.88996
chr7	61308273	61308373	3.63767
chr7	64998749	64998849	4.46117
chr7	64840048	64840148	6.02906
chr7	64863090	64863190	7.26927
chr7	64991600	64991700	5.13606
chr7	64833420	64833520	6.25039
chr7	64336913	64337013	2.42158
chr7	64706597	64706697	4.04991
chr7	63894520	63894620	6.09164
chr7	64522283	64522383	27.7572
chr7	61838804	61838904	4.75357
chr7	64992799	64992899	3.49468
chr7	64376374	64376474	14.2557
chr7	64832049	64832149	7.13272
chr7	64998988	64999088	4.97412
chr7	64374857	64374957	4.64506
chr7	64470478	64470578	3.04164
chr7	64520665	64520765	4.1838
chr7	64994799	64994899	2.62125
chr7	64710135	64710235	8.8838
chr7	62603405	62603505	7.01153
chr7	64999077	64999177	4.7238
chr7	64991393	64991493	3.75209
chr7	64707776	64707876	5.4297
chr7	64358600	64358700	3.45943
chr7	64975038	64975138	6.25514
chr7	63747271	63747371	6.65987
chr7	64708184	64708284	8.95435
chr7	64977000	64977100	37.3214
chr7	64996983	64997083	3.48064
chr7	64348293	64348393	32.1997
chr7	65102500	65102600	8.44537
chr7	65102650	65102750	7.04468
chr7	67285900	67286000	8.81797
chr7	66909009	66909109	4.39753
chr7	66286480	66286580	4.51957
chr7	66909150	66909250	4.17313
chr7	65356821	65356921	4.53236
chr7	65958968	65959068	6.2158
chr7	67273858	67273958	3.46873
chr7	66639053	66639153	6.29358
chr7	65717486	65717586	4.17846
chr7	66909608	66909708	4.08723
chr7	66160014	66160114	2.64547
chr7	65336746	65336846	4.67637
chr7	66434752	66434852	7.13314
chr7	65398473	65398573	23.1969
chr7	65144540	65144640	5.87212
chr7	67340009	67340109	3.04207
chr7	65074956	65075056	4.50576
chr7	65722160	65722260	3.37348
chr7	66377643	66377743	3.53411
chr7	66152349	66152449	5.64475
chr7	66553868	66553968	5.13142
chr7	66525179	66525279	3.14356
chr7	66390089	66390189	4.9355
chr7	65792090	65792190	2.44535
chr7	66377862	66377962	2.92665
chr7	65722513	65722613	2.23503
chr7	65587349	65587449	3.05673
chr7	65214644	65214744	6.6317
chr7	65001662	65001762	2.90818
chr7	66955537	66955637	23.4778
chr7	65145149	65145249	5.12597
chr7	65337699	65337799	3.42926
chr7	65309053	65309153	3.15457
chr7	67320218	67320318	3.48747
chr7	65706452	65706552	5.8468
chr7	65399300	65399400	2.72506
chr7	67275399	67275499	2.83766
chr7	65006221	65006321	3.17726
chr7	65317593	65317693	4.07229
chr7	65325814	65325914	2.36337
chr7	65215316	65215416	4.17527
chr7	65313683	65313783	2.70325
chr7	65113046	65113146	4.64131
chr7	65723343	65723443	7.40002
chr7	65108955	65109055	5.48314
chr7	66354184	66354284	4.71781
chr7	66395203	66395303	5.05372
chr7	65715352	65715452	6.45853
chr7	66809107	66809207	29.7836
chr7	66682161	66682261	3.57998
chr7	66739549	66739649	2.34349
chr7	65957448	65957548	8.24337
chr7	67284609	67284709	2.67469
chr7	66358899	66358999	6.09976
chr7	65081101	65081201	4.78119
chr7	66805530	66805630	4.063
chr7	66158387	66158487	3.9224
chr7	65748869	65748969	2.21243
chr7	66654114	66654214	2.13383
chr7	65306586	65306686	2.50746
chr7	66158574	66158674	3.08628
chr7	66379861	66379961	7.25501
chr7	66953300	66953400	5.99361
chr7	66740450	66740550	4.46777
chr7	66908399	66908499	2.60791
chr7	65388832	65388932	3.30825
chr7	67285281	67285381	4.5567
chr7	65200481	65200581	6.02498
chr7	66810251	66810351	3.40973
chr7	66908562	66908662	2.97895
chr7	65720806	65720906	23.9537
chr7	65307112	65307212	5.57517
chr7	66740723	66740823	2.85069
chr7	73678232	73678332	3.43941
chr7	74759696	74759796	9.10592
chr7	73297392	73297492	2.53198
chr7	70790664	70790764	13.7561
chr7	73477673	73477773	3.46233
chr7	74796716	74796816	4.69806
chr7	73682633	73682733	6.40168
chr7	74760000	74760100	3.15682
chr7	73568131	73568231	2.74516
chr7	74121237	74121337	3.90661
chr7	73769121	73769221	5.08542
chr7	73679013	73679113	5.57938
chr7	73441426	73441526	2.98943
[truncated: 35,175 more rows]

## Sheet: Viral peaks
Tool used	Sample	Start	End	Fold enrichment
MACS2	Dengue_Gokhale_2016_r1	391	492	2.46986
		1928	2125	2.70741
		4628	4762	3.83634
		5013	5114	2.05454
		5800	5901	2.21394
		6174	6274	2.1748
		8299	8428	3.94191
		8544	8674	2.39969
		8832	8949	2.9256
		9047	9356	9.40959
		10175	10296	3.81847
	Dengue_Gokhale_2016_r2	1929	2041	2.24201
		4628	4765	3.07785
		6155	6274	2.51591
		7601	7721	2.47667
		8294	8428	3.47488
		8548	8674	2.03888
		8802	8944	2.97526
		9047	9330	5.34875
		10176	10296	3.08852
m6aViewer	Dengue_Gokhale_2016_r1+r2	8277	8377	2.66056
		5039	5139	2.51388
		9078	9178	4.40984
		4610	4710	2.28746
		7630	7730	2.18024
MACS2	Dengue_Gokhale_2020_r1	4667	4774	2.10299
		8303	8465	2.20857
		9086	9288	4.16432
	Dengue_Gokhale_2020_r2	8303	8465	2.3932
		9085	9284	4.54502
	Dengue_Gokhale_2020_r3	4670	4804	2.39936
		9084	9289	5.95061
m6aViewer	Dengue_Gokhale_2020_r1+r2+r3 (in at least two replicates)	9114	9214	3.49108
MACS2	Dengue_Baquero_r1	977	2045	2.7906
		8729	9587	2.64857
	Dengue_Baquero_r2	8729	9546	2.9688
m6aViewer	Dengue_Baquero_r1+r2	9213	9313	2.32114
MACS2	CHIKV_Baquero_r1	7561	8920	2.36429
MACS2	CHIKV_Baquero_r2	7561	8057	2.74001
MACS2	CHIKV_Baquero_r2	8613	8918	3.24991
m6aViewer	CHIKV_Baquero_r1+r2	8731	8831	2.7613
