# Supplementary material for: N6-methyladenosine modification is not a general trait of viral RNA genomes
Source: Nat Commun. 2024 Mar 11;15:1964. doi: 10.1038/s41467-024-46278-9 (PMC10928186; doi:10.1038/s41467-024-46278-9)
Supplement: Supplementary file 7 — Source Data [file 41467_2024_46278_MOESM7_ESM.xlsx]

## Sheet: Fig. 1b
	% m6A/A
	HEK293T		Huh7
Replicate	Mock	CHIKV	Mock	CHIKV
rep1	0.579308	0.580134	0.899221	0.175778
rep2	0.308206	0.57203	0.922159	0.222604
rep3	0.593679	0.442263	1.07153	0.329089
mean	0.493731	0.531476	0.964304	0.24249
st dev	0.16083	0.0773666	0.0935667	0.0785662
p value mock vs CHIKV	0.7327		0.0005

## Sheet: Fig. 1e
		Primer
Replicate	Cell type	SLC39A14 +	SLC39A14 -	CHIKV_1	CHIKV_2	CHIKV_3	CHIKV_4	CHIKV_5	CHIKV_6	CHIKV_7	CHIKV_8	CHIKV_9	CHIKV_10	CHIKV_11
rep1	HEK293T	41.8994	1.11023	0.909318	0.877734	0.902411	0.564817	0.657406	0.602426	0.889986	0.86146	0.908687	0.492726	0.496841
rep2	HEK293T	37.8142	3.125	0.663817	0.489661	0.418081	0.559363	0.79051	0.588395	0.803214	0.638986	0.681061	0.268288	0.260229
rep3	HEK293T	37.7095	0.892458	0.456554	0.458139	0.303098	0.653317	0.457504	0.605776	0.424801	0.543314	0.367255	0.275067	0.269967
mean		39.141	1.70923	0.676563	0.608511	0.541197	0.592499	0.63514	0.598866	0.706	0.681253	0.652335	0.34536	0.342346
st dev		2.38937	1.23092	0.226651	0.233686	0.31806	0.0527406	0.167616	0.00922126	0.247361	0.163231	0.271857	0.127667	0.133885
rep1	U2OS	24.3501	0.443762	0.058837	0.057307	0.088074	0.066886	0.106569	0.070066	0.060869	0.13102	0.092709	0.047198	0.090927
rep2	U2OS	30.9927	0.42924	0.058796	0.072587	0.062885	0.050972	0.071044	0.109034	0.056675	0.126469	0.078392	0.029459	0.070946
mean		27.6714	0.436501	0.0588165	0.064947	0.0754795	0.058929	0.0888065	0.08955	0.058772	0.128744	0.0855505	0.0383285	0.0809365
st dev		4.69704	0.0102686	2.89914e-05	0.0108046	0.0178113	0.0112529	0.02512	0.0275545	0.00296561	0.00321804	0.0101236	0.0125434	0.0141287
rep1	Huh7	33.4482	0.383914	0.155809	0.095846	0.078284	0.070358	0.113507	0.208751	0.085547	0.183246	0.092581	0.031117	0.045875
rep2	Huh7	27.2816	0.171331	0.122246	0.120814	0.063059	0.052007	0.097453	0.312918	0.05277	0.230983	0.09525	0.032259	0.074887
rep3	Huh7	31.4471	0.550897	0.263862	0.29318	0.130566	0.10911	0.189972	1.23787	0.179351	0.497875	0.189183	0.071489	0.059082
mean		30.7257	0.368714	0.180639	0.169947	0.0906363	0.0771583	0.133644	0.586512	0.105889	0.304035	0.125671	0.044955	0.059948
st dev		3.14598	0.190239	0.0740011	0.107451	0.0354081	0.0291526	0.0494375	0.566489	0.0656966	0.169559	0.0550189	0.0229862	0.0145254

## Sheet: Fig. 1f
Cell type	Primer	Expression	Mean	St dev
HEK293T	SLC39A14 +	1.04285	1	0.366369
HEK293T	SLC39A14 +	1.34306
HEK293T	SLC39A14 +	0.614092
HEK293T	CHIKV - Env	10576.2	9357.71	1069.75
HEK293T	CHIKV - Env	8924.32
HEK293T	CHIKV - Env	8572.65
Huh7	SLC39A14 +	1.74085	1	0.673845
Huh7	SLC39A14 +	0.423605
Huh7	SLC39A14 +	0.835546
Huh7	CHIKV - Env	995.165	1652.97	610.282
Huh7	CHIKV - Env	1762.97
Huh7	CHIKV - Env	2200.77
U2OS	SLC39A14 +	0.75695	1	0.223289
U2OS	SLC39A14 +	1.04701
U2OS	SLC39A14 +	1.19604
U2OS	CHIKV - Env	40210.1	40399.4	3420.13
U2OS	CHIKV - Env	37077.8
U2OS	CHIKV - Env	43910.2

## Sheet: Fig. 2e
% of input	Primer	Replicate	Mean	St dev
26.7758	SLC39A14 +	rep1	34.083	6.33359
37.475	SLC39A14 +	rep2
37.9981	SLC39A14 +	rep3
0.35647	SLC39A14 -	rep1	1.81791	1.88021
3.93907	SLC39A14 -	rep2
1.15818	SLC39A14 -	rep3
0.326432	CHIKV peak	rep1	0.725389	0.53628
1.33502	CHIKV peak	rep2
0.514719	CHIKV peak	rep3
0.0525508	CHIKV_10	rep1	0.388501	0.393754
0.821798	CHIKV_10	rep2
0.291154	CHIKV_10	rep3
0.0495784	CHIKV_11	rep1	0.225889	0.171927
0.393069	CHIKV_11	rep2
0.23502	CHIKV_11	rep3
			p value
CHIKV peak vs CHIKV_10			p 0.4300
CHIKV peak vs CHIKV_11			p 0.1993

## Sheet: Fig. 5 a-c
Figure 5b				Figure 5c
Relative intracellular CHIKV RNA					Relative PFU/ml [%]
Replicate	shScramble %	shMETTL3 %		Replicate	shScramble %	shMETTL3 %
rep1	98.0092	111.341		rep1	88.2353	70.5882
rep2	112.427	136.792		rep2	70.5882	105.882
rep3	89.5638	140.833		rep3	141.176	123.529
mean	100	129.656		mean	100	100
st dev	11.5609	15.9889		st dev	36.7353	26.9563
p value	0.0598			p value	1
Figure 5b				Figure 5c
Relative intracellular CHIKV RNA					Relative PFU/ml [%]
Replicate	shScramble %	shFTO %		Replicate	shScramble %	shFTO %
rep1	108.886	131.205		rep1	153.982	138.053
rep2	108.134	93.0337		rep2	50.4425	84.9558
rep3	82.9793	148.95		rep3	95.5752	132.743
mean	100	124.396		mean	100	118.584
st dev	14.7452	28.5731		st dev	51.9115	29.2437
p value	0.2591			p value	0.6177
Figure 5b				Figure 5c
Relative intracellular CHIKV RNA					Relative PFU/ml [%]
Replicate	siControl %	siYTHDF1 %		Replicate	siControl %	siYTHDF1 %
rep1	94.0838	78.5138		rep1	66.6667	466.667
rep2	94.8039	90.7531		rep2	100	344.444
rep3	111.112	103.528		rep3	133.333	411.111
mean	100	90.9315		mean	100	407.407
st dev	9.63023	12.508		st dev	33.3333	61.1952
p value	0.3760			p value	0.0016

## Sheet: Fig. 6c
		Primer
Replicate	Cell type	SLC39A14 +	SLC39A14 -	DENV_1	DENV_2	DENV_3	DENV_4	DENV_5	DENV_6	DENV_7	DENV_8	DENV_9	DENV_10	DENV_11
rep1	HEK293T	21.8696	0.534349	0.117266	0.11915	0.099088	0.293383	0.109945	0.180223	0.084077	0.198864	0.108733	0.082404	0.063278
rep2	HEK293T	20.2361	0.539561	0.154198	0.179973	0.123096	0.169794	0.245851	0.329844	0.12682	0.204313	0.133402	0.09156	0.102086
rep3	HEK293T	16.7589	0.778008	0.153558	0.206306	0.132206	0.077099	0.270905	0.136868	0.163896	0.288543	0.177742	0.078338	0.078338
mean		19.6215	0.617306	0.141674	0.168476	0.11813	0.180092	0.2089	0.215645	0.124931	0.230573	0.139959	0.0841007	0.081234
st dev		2.61018	0.139196	0.0211404	0.0447009	0.0171084	0.108509	0.0866086	0.101247	0.039943	0.0502771	0.0349686	0.00677232	0.0195654
rep1	Huh7	27.9322	0.405805	0.217918	0.334912	0.148945	0.122246	0.262221	0.334217	0.148122	0.2022	0.195042	0.187746	0.379943
rep2	Huh7	36.1483	1.74818	0.168387	0.352295	0.190631	0.143772	0.318388	0.393615	0.152815	0.269406	0.300171	0.260771	0.249456
rep3	Huh7	19.2643	0.937477	0.227172	0.320602	0.256291	0.232267	0.262403	0.303518	0.185547	0.370066	0.291963	0.325754	0.131111
mean		27.7816	1.03049	0.204492	0.335936	0.198622	0.166095	0.281004	0.343783	0.162161	0.280557	0.262392	0.25809	0.253503
st dev		8.44303	0.676005	0.0316086	0.0158713	0.0541173	0.0583086	0.0323756	0.045804	0.0203881	0.0844868	0.058471	0.069043	0.124465

## Sheet: Fig. 6d
Cell type	Primer	Expression	Mean	St dev
HEK293T	SLC39A14 +	1.05422	1	0.203951
HEK293T	SLC39A14 +	1.17136
HEK293T	SLC39A14 +	0.774417
HEK293T	DENV_4	199.146	153.825	39.5661
HEK293T	DENV_4	136.162
HEK293T	DENV_4	126.166
Huh7	SLC39A14 +	0.963451	1	0.217142
Huh7	SLC39A14 +	0.803452
Huh7	SLC39A14 +	1.2331
Huh7	DENV_4	6.5946	6.4159	2.79932
Huh7	DENV_4	3.53151
Huh7	DENV_4	9.12159

## Sheet: Fig. 6h
% of input	Primer	Replicate	Mean	St dev
28.7972	SLC39A14 +	Rep1	25.525	3.92816
21.1686	SLC39A14 +	Rep2
26.6093	SLC39A14 +	Rep3
0.409478	SLC39A14 -	Rep1	0.631133	0.421467
1.11718	SLC39A14 -	Rep2
0.366747	SLC39A14 -	Rep3
0.376013	DENV peak	Rep1	0.370328	0.0138876
0.380471	DENV peak	Rep2
0.3545	DENV peak	Rep3
0.278907	DENV_5	Rep1	0.310813	0.0576114
0.377319	DENV_5	Rep2
0.276214	DENV_5	Rep3
0.373675	DENV_10	Rep1	0.286039	0.143674
0.364214	DENV_10	Rep2
0.120229	DENV_10	Rep3
		p value
DENV peak vs DENV_5		0.1569
DENV peak vs DENV_10		0.3690

## Sheet: Fig. 7e
CT value	Oligo	RNA Type	Motif interrogated	Mean CT value	ΔCT between control and m6A motif oligos
19.908	Control 8	Total RNA Huh7	motif8 Mutant	19.9113
19.882	Control 8	Total RNA Huh7	motif8 Mutant
19.944	Control 8	Total RNA Huh7	motif8 Mutant
24.382	m6A motif 8	Total RNA Huh7	motif8 Mutant	24.733	-4.82167
25.014	m6A motif 8	Total RNA Huh7	motif8 Mutant
24.803	m6A motif 8	Total RNA Huh7	motif8 Mutant
16.108	Control 8	Total RNA HEK293T	motif8 Mutant	16.1617
16.252	Control 8	Total RNA HEK293T	motif8 Mutant
16.125	Control 8	Total RNA HEK293T	motif8 Mutant
18.881	m6A motif 8	Total RNA HEK293T	motif8 Mutant	20.1118	-3.95017
20.562	m6A motif 8	Total RNA HEK293T	motif8 Mutant
20.8925	m6A motif 8	Total RNA HEK293T	motif8 Mutant
13.936	Control 8	DENV mutant IVT	motif8 Mutant	13.948
13.962	Control 8	DENV mutant IVT	motif8 Mutant
13.946	Control 8	DENV mutant IVT	motif8 Mutant
16.357	m6A motif 8	DENV mutant IVT	motif8 Mutant	16.3667	-2.41867
16.017	m6A motif 8	DENV mutant IVT	motif8 Mutant
16.726	m6A motif 8	DENV mutant IVT	motif8 Mutant

## Sheet: Fig. S1b
SELECT CHIKV HEK293T cells
CT value	Oligo	RNA Type	Motif interrogated	Mean CT value	ΔCT between control and m6A motif oligos
17.694	slc control	Total RNA	slc	17.4183
17.178	slc control	Total RNA	slc
17.383	slc control	Total RNA	slc
22.747	slc m6A motif	Total RNA	slc	22.5573	-5.139
22.259	slc m6A motif	Total RNA	slc
22.666	slc m6A motif	Total RNA	slc
13.313	slc control	slc ssDNA	slc	13.24
13.179	slc control	slc ssDNA	slc
13.228	slc control	slc ssDNA	slc
12.22	slc m6A motif	slc ssDNA	slc	12.588	0.651999
12.708	slc m6A motif	slc ssDNA	slc
12.836	slc m6A motif	slc ssDNA	slc
11.146	Control 1	Total RNA	motif1	11.2083
11.303	Control 1	Total RNA	motif1
11.176	Control 1	Total RNA	motif1
12.198	m6A motif 1	Total RNA	motif1	12.2833	-1.075
12.258	m6A motif 1	Total RNA	motif1
12.394	m6A motif 1	Total RNA	motif1
12.742	Control 1	CHIKV IVT	motif1	12.6753
12.605	Control 1	CHIKV IVT	motif1
12.679	Control 1	CHIKV IVT	motif1
14.332	m6A motif 1	CHIKV IVT	motif1	14.2853	-1.61
14.325	m6A motif 1	CHIKV IVT	motif1
14.199	m6A motif 1	CHIKV IVT	motif1
15.743	Control 2	Total RNA	motif2	15.6353
15.464	Control 2	Total RNA	motif2
15.699	Control 2	Total RNA	motif2
13.448	m6A motif 2	Total RNA	motif2	13.5847	2.05067
13.668	m6A motif 2	Total RNA	motif2
13.638	m6A motif 2	Total RNA	motif2
17.312	Control 2	CHIKV IVT	motif2	17.3627
17.366	Control 2	CHIKV IVT	motif2
17.41	Control 2	CHIKV IVT	motif2
16.049	m6A motif 2	CHIKV IVT	motif2	15.9897	1.373
16	m6A motif 2	CHIKV IVT	motif2
15.92	m6A motif 2	CHIKV IVT	motif2
9.907	Control 3	Total RNA	motif3	9.67967
9.18	Control 3	Total RNA	motif3
9.952	Control 3	Total RNA	motif3
11.238	m6A motif 3	Total RNA	motif3	11.241	-1.56133
11.185	m6A motif 3	Total RNA	motif3
11.3	m6A motif 3	Total RNA	motif3
12.611	Control 3	CHIKV IVT	motif3	12.6137
12.721	Control 3	CHIKV IVT	motif3
12.509	Control 3	CHIKV IVT	motif3
13.713	m6A motif 3	CHIKV IVT	motif3	13.6737	-1.06
13.657	m6A motif 3	CHIKV IVT	motif3
13.651	m6A motif 3	CHIKV IVT	motif3
9.387	Control 4	Total RNA	motif4	9.362
9.36	Control 4	Total RNA	motif4
9.339	Control 4	Total RNA	motif4
9.052	m6A motif 4	Total RNA	motif4	9.14267	0.219333
9.04	m6A motif 4	Total RNA	motif4
9.336	m6A motif 4	Total RNA	motif4
11.815	Control 4	CHIKV IVT	motif4	11.851
11.772	Control 4	CHIKV IVT	motif4
11.966	Control 4	CHIKV IVT	motif4
11.575	m6A motif 4	CHIKV IVT	motif4	11.587	0.264
11.596	m6A motif 4	CHIKV IVT	motif4
11.59	m6A motif 4	CHIKV IVT	motif4
9.713	Control 5	Total RNA	motif5	9.69067
9.797	Control 5	Total RNA	motif5
9.562	Control 5	Total RNA	motif5
8.274	m6A motif 5	Total RNA	motif5	8.33267	1.358
8.369	m6A motif 5	Total RNA	motif5
8.355	m6A motif 5	Total RNA	motif5
11.1	Control 5	CHIKV IVT	motif5	11.1057
11.14	Control 5	CHIKV IVT	motif5
11.077	Control 5	CHIKV IVT	motif5
10.133	m6A motif 5	CHIKV IVT	motif5	10.1627	0.943
10.081	m6A motif 5	CHIKV IVT	motif5
10.274	m6A motif 5	CHIKV IVT	motif5
11.444	Control 6	Total RNA	motif6	11.3687
11.496	Control 6	Total RNA	motif6
11.166	Control 6	Total RNA	motif6
10.526	m6A motif 6	Total RNA	motif6	10.6963	0.672334
11.021	m6A motif 6	Total RNA	motif6
10.542	m6A motif 6	Total RNA	motif6
12.577	Control 6	CHIKV IVT	motif6	12.2993
12.162	Control 6	CHIKV IVT	motif6
12.159	Control 6	CHIKV IVT	motif6
11.607	m6A motif 6	CHIKV IVT	motif6	11.6727	0.626666
11.594	m6A motif 6	CHIKV IVT	motif6
11.817	m6A motif 6	CHIKV IVT	motif6
13.001	Control 7	Total RNA	motif7	12.903
12.836	Control 7	Total RNA	motif7
12.872	Control 7	Total RNA	motif7
12.612	m6A motif 7	Total RNA	motif7	12.618	0.285
12.468	m6A motif 7	Total RNA	motif7
12.774	m6A motif 7	Total RNA	motif7
14.645	Control 7	CHIKV IVT	motif7	14.078
13.71	Control 7	CHIKV IVT	motif7
13.879	Control 7	CHIKV IVT	motif7
13.509	m6A motif 7	CHIKV IVT	motif7	13.7043	0.373667
13.679	m6A motif 7	CHIKV IVT	motif7
13.925	m6A motif 7	CHIKV IVT	motif7
6.878	Control 8	Total RNA	motif8	6.87933
6.89133	Control 8	Total RNA	motif8
6.86867	Control 8	Total RNA	motif8
11.21	m6A motif 8	Total RNA	motif8	11.3437	-4.46433
11.379	m6A motif 8	Total RNA	motif8
11.442	m6A motif 8	Total RNA	motif8
9.057	Control 8	CHIKV IVT	motif8	9.01167
8.955	Control 8	CHIKV IVT	motif8
9.023	Control 8	CHIKV IVT	motif8
13.167	m6A motif 8	CHIKV IVT	motif8	12.951	-3.93933
12.699	m6A motif 8	CHIKV IVT	motif8
12.987	m6A motif 8	CHIKV IVT	motif8

[truncated: 5 more sheets: Fig. S7 - Huh7, Fig. S8 - HEK293T, Fig. S9, Fig. S11 U2OS CHIKV, Fig. S11 Huh7 DENV]
